# Supplementary material for: Hand-Rearing, Release and Survival of African Penguin Chicks Abandoned Before Independence by Moulting Parents
Source: PLoS One. 2014 Oct 22;9(10):e110794. doi: 10.1371/journal.pone.0110794 (PMC4206437; doi:10.1371/journal.pone.0110794)
Supplement: Appendix S3 — Data on the African penguin chicks admitted to SANCCOB in 2006 and 2007. (XLSX) [file pone.0110794.s003.xlsx]

## Sheet: 2006
SANCCOB NO	SAFRING NO	AGE	ADMISSIONDATE	AREA FOUND	ADMISSION WEIGHT	HABITUS	OUTCOME	OUTCOME DATE	RELEASE AREA	RELEASE WEIGHT	MALARIA POSITIVE	CAUSE OF DEATH DIAGNOSIS	DURATION STAY
E409	A12416	P4	2006-09-23	DYER ISLAND	1.86	3	RELEASE	2006-10-19	ROBBEN ISLAND	2.56	NO		26
E410	A12684	P4	2006-09-23	DYER ISLAND	1.92	2	RELEASE	2006-10-19	ROBBEN ISLAND	2.52	NO		26
E411	A12380	P3	2006-09-23	DYER ISLAND	1.28	2	RELEASE	2006-11-15	ROBBEN ISLAND	2.38	NO		53
E425		P3	2006-10-12	DYER ISLAND	1.17	1	DIED	2006-10-19			NO	MULTIPLE ORGAN INFECTION	7
E426	A12420	P4	2006-10-12	DYER ISLAND	1.31	2	RELEASE	2006-12-01	DYER ISLAND	2.96	NO		50
E428	A12340	P3	2006-10-14	DYER ISLAND	1.3	2	RELEASE	2006-11-21	DYER ISLAND	2.82	NO		38
E429		P3	2006-10-14	DYER ISLAND	1.3	2	RELEASE	2006-12-01	DYER ISLAND	2.84	NO		48
E430		BLUE	2006-10-14	DYER ISLAND	1.98	4	DIED	2006-10-25			NO	NERVOUS SYMPTOMS	11
E431	A12413	BLUE	2006-10-14	DYER ISLAND	1.94	4	RELEASE	2006-12-19	ROBBEN ISLAND	2.8	NO		66
E432	A12333	BLUE	2006-10-14	DYER ISLAND	1.66	4	RELEASE	2006-11-09	ROBBEN ISLAND	2.64	NO		26
E433	A12307	BLUE	2006-10-14	DYER ISLAND	2	4	RELEASE	2006-11-15	ROBBEN ISLAND	2.72	NO		32
E434		P3	2006-10-15	DYER ISLAND	1.2	2	RELEASE	2006-12-01	DYER ISLAND	2.84	NO		47
E435		P3	2006-10-15	DYER ISLAND	1.826	3	RELEASE	2006-12-01	DYER ISLAND	2.72	NO		47
E436	A12342	BLUE	2006-10-15	DYER ISLAND	2.26	2	RELEASE	2006-11-01	ROBBEN ISLAND	2.74	NO		17
E437	A12195	P4	2006-10-15	DYER ISLAND	2.16	3	RELEASE	2006-12-01	DYER ISLAND	3.5	NO		47
E438	A12194	P4	2006-10-15	DYER ISLAND	1.815	3	RELEASE	2006-12-19	ROBBEN ISLAND	2.78	NO		65
E439		P3	2006-10-15	DYER ISLAND	1.251	1	RELEASE	2006-12-01	DYER ISLAND	2.96	NO		47
E440	A12946	P3	2006-10-15	DYER ISLAND	1.34	3	RELEASE	2006-12-01	DYER ISLAND	2.72	NO		47
E441		P3	2006-10-15	DYER ISLAND	0.986	3	RELEASE	2006-12-05	ROBBEN ISLAND	2.66	NO		51
E442		P3	2006-10-15	DYER ISLAND	1.026	3	RELEASE	2006-12-05	ROBBEN ISLAND	2.82	NO		51
E443	R3011	P2	2006-10-15	DYER ISLAND	0.739	2	RELEASE	2007-01-03	ROBBEN ISLAND	3.36	YES		80
E444		P2	2006-10-15	DYER ISLAND	0.522	2	RELEASE	2006-12-08	ROBBEN ISLAND	2.66	NO		54
E446	A12929	P4	2006-10-17	DYER ISLAND	1.8	3	RELEASE	2006-11-28	DYER ISLAND	3.08	NO		42
E447	A12189	P4	2006-10-17	DYER ISLAND	1.92	3	RELEASE	2006-11-21	DYER ISLAND	2.8	NO		35
E448		P4	2006-10-17	DYER ISLAND	1.72	3	RELEASE	2006-12-05	ROBBEN ISLAND	3.14	NO		49
E449		P4	2006-10-17	DYER ISLAND	1.62	3	RELEASE	2006-12-01	DYER ISLAND	2.9	NO		45
E450	R4808	P4	2006-10-17	DYER ISLAND	1.74	3	RELEASE	2006-12-19	ROBBEN ISLAND	3.48	NO		63
E451		P3	2006-10-17	DYER ISLAND	1.32	2	RELEASE	2006-12-05	ROBBEN ISLAND	3.08	NO		49
E452		P3	2006-10-17	DYER ISLAND	1.32	3	RELEASE	2006-12-01	DYER ISLAND	2.82	NO		45
E453	A12795	P4	2006-10-17	DYER ISLAND	1.7	3	RELEASE	2006-11-21	DYER ISLAND	2.82	NO		35
E454		P3	2006-10-17	DYER ISLAND	1.06	3	RELEASE	2006-12-08	ROBBEN ISLAND	2.82	YES		52
E455		P3	2006-10-17	DYER ISLAND	1.6	2	RELEASE	2006-12-05	ROBBEN ISLAND	3.22	NO		49
E456	R1801	P3	2006-10-17	DYER ISLAND	1.4	3	RELEASE	2006-12-19	ROBBEN ISLAND	3.54	NO		63
E457	R1848	P3	2006-10-17	DYER ISLAND	1.24	3	RELEASE	2007-01-09	ROBBEN ISLAND	2.76	YES		84
E458	R2574	P3	2006-10-17	DYER ISLAND	1.06	3	RELEASE	2007-01-03	ROBBEN ISLAND	3.52	NO		78
E459	R4465	P3	2006-10-17	DYER ISLAND	1.01	3	RELEASE	2007-01-03	ROBBEN ISLAND	2.9	NO		78
E460	R0654	P3	2006-10-17	DYER ISLAND	1.04	3	RELEASE	2006-12-19	ROBBEN ISLAND	2.64	NO		63
E461		P3	2006-10-17	DYER ISLAND	1.56	3	DIED	2006-11-22			YES	MALARIA	36
E462	R2280	P3	2006-10-17	DYER ISLAND	1.02	3	RELEASE	2006-12-28	ROBBEN ISLAND	2.9	NO		72
E463	R1243	P3	2006-10-17	DYER ISLAND	1.4	3	RELEASE	2007-01-03	ROBBEN ISLAND	2.72	NO		78
E464		P3	2006-10-17	DYER ISLAND	1.18	3	DIED	2006-10-29			NO	WEAK, EMACIATED CHICK	12
E465		P3	2006-10-17	DYER ISLAND	1.4	3	RELEASE	2006-12-01	DYER ISLAND	2.68	NO		45
E466		P3	2006-10-17	DYER ISLAND	1.42	3	RELEASE	2006-12-01	DYER ISLAND	3.04	NO		45
E467	R3081	P3	2006-10-17	DYER ISLAND	1.35	2	RELEASE	2006-12-28	ROBBEN ISLAND	3.26	NO		72
E468		P3	2006-10-17	DYER ISLAND	1.24	3	RELEASE	2006-12-01	DYER ISLAND	2.76	NO		45
E469		P3	2006-10-17	DYER ISLAND	1.3	3	RELEASE	2006-12-01	DYER ISLAND	2.58	NO		45
E470	A12915	P4	2006-10-17	DYER ISLAND	1.64	3	RELEASE	2006-11-21	DYER ISLAND	2.76	NO		35
E471		P4	2006-10-17	DYER ISLAND	1.7	3	RELEASE	2006-12-01	DYER ISLAND	2.64	NO		45
E472		P4	2006-10-17	DYER ISLAND	1.44	3	RELEASE	2006-12-01	DYER ISLAND	2.92	NO		45
E473		P4	2006-10-17	DYER ISLAND	1.6	3	RELEASE	2006-12-01	DYER ISLAND	2.9	YES		45
E474	R4761	P4	2006-10-17	DYER ISLAND	1.64	2	RELEASE	2006-12-19	ROBBEN ISLAND	2.76	NO		63
E475		P4	2006-10-17	DYER ISLAND	2.06	3	RELEASE	2006-12-01	DYER ISLAND	3.18	NO		45
E476	A12993	P4	2006-10-17	DYER ISLAND	1.92	2	RELEASE	2007-01-03	ROBBEN ISLAND	2.78	YES		78
E477	R1578	P4	2006-10-17	DYER ISLAND	1.6	3	RELEASE	2006-12-28	ROBBEN ISLAND	3.38	YES		72
E478	R0608	P4	2006-10-17	DYER ISLAND	1.96	2	DIED	2007-01-04			YES	MALARIA	79
E479		P4	2006-10-17	DYER ISLAND	2.02	2	RELEASE	2006-12-05	ROBBEN ISLAND	3.12	NO		49
E480	A12892	P4	2006-10-17	DYER ISLAND	1.72	2	RELEASE	2007-01-30	ROBBEN ISLAND	2.64	NO		105
E481	A12406	P4	2006-10-17	DYER ISLAND	1.8	2	RELEASE	2007-01-16	ROBBEN ISLAND	2.56	YES		91
E482	A12884	P4	2006-10-17	DYER ISLAND	1.78	2	RELEASE	2006-11-21	DYER ISLAND	3.54	NO		35
E483		P4	2006-10-17	DYER ISLAND	2.1	2	RELEASE	2006-12-05	ROBBEN ISLAND	2.8	NO		49
E484	A12197	P4	2006-10-17	DYER ISLAND	2.02	2	RELEASE	2006-11-21	DYER ISLAND	2.76	NO		35
E485	A12171	P4	2006-10-17	DYER ISLAND	2.56	2	RELEASE	2006-11-15	ROBBEN ISLAND	2.8	NO		29
E486		P4	2006-10-17	DYER ISLAND	1.94	3	RELEASE	2006-12-01	DYER ISLAND	3.02	NO		45
E487	A12833	P4	2006-10-17	DYER ISLAND	1.5	3	RELEASE	2007-01-09	ROBBEN ISLAND	2.7	NO		84
E488		P4	2006-10-17	DYER ISLAND	1.78	3	RELEASE	2006-12-01	DYER ISLAND	2.76	NO		45
E489		P4	2006-10-17	DYER ISLAND	2	2	RELEASE	2006-12-05	ROBBEN ISLAND	3.46	NO		49
E490		P4	2006-10-17	DYER ISLAND	2.02	2	DIED	2006-10-29			YES	MALARIA	12
E491	A12834	P4	2006-10-17	DYER ISLAND	2.2	2	RELEASE	2006-11-21	DYER ISLAND	3.26	NO		35
E492	A12179	P4	2006-10-17	DYER ISLAND	1.82	2	RELEASE	2006-11-21	DYER ISLAND	2.96	NO		35
E493	A12841	P4	2006-10-17	DYER ISLAND	2.22	3	RELEASE	2006-12-01	DYER ISLAND	2.68	NO		45
E494	A12177	P4	2006-10-17	DYER ISLAND	2.1	2	RELEASE	2006-11-21	DYER ISLAND	2.72	NO		35
E495		P4	2006-10-17	DYER ISLAND	1.84	3	RELEASE	2006-12-01	DYER ISLAND	2.78	YES		45
E496	A12997	P4	2006-10-17	DYER ISLAND	1.88	3	RELEASE	2006-11-28	DYER ISLAND	3.3	NO		42
E497	A12760	P4	2006-10-17	DYER ISLAND	2.1	3	RELEASE	2006-11-28	DYER ISLAND	3.16	NO		42
E498	A12403	P4	2006-10-17	DYER ISLAND	2.42	3	RELEASE	2006-12-01	DYER ISLAND	3.12	NO		45
E499	A12154	P4	2006-10-17	DYER ISLAND	2.16	2	RELEASE	2006-12-19	ROBBEN ISLAND	3	NO		63
E500	A12823	P4	2006-10-17	DYER ISLAND	2	2	RELEASE	2006-12-19	ROBBEN ISLAND	3.2	NO		63
E501	A12430	P4	2006-10-17	DYER ISLAND	2.44	2	RELEASE	2006-11-15	ROBBEN ISLAND	2.64	NO		29
E502		P4	2006-10-17	DYER ISLAND	1.98	3	RELEASE	2006-12-08	ROBBEN ISLAND	3.1	NO		52
E503	A12762	P4	2006-10-17	DYER ISLAND	2.2	3	RELEASE	2006-12-12	ROBBEN ISLAND	3.68	NO		56
E504	A12881	P4	2006-10-17	DYER ISLAND	2.02	3	RELEASE	2006-11-28	DYER ISLAND	3.58	NO		42
E505	A12322	BLUE	2006-10-17	DYER ISLAND	2.52	3	RELEASE	2006-11-01	ROBBEN ISLAND	2.54	NO		15
E506	A12344	P4	2006-10-17	DYER ISLAND	2.12	3	RELEASE	2006-12-01	DYER ISLAND	2.82	NO		45
E507	A12304	P4	2006-10-17	DYER ISLAND	2.2	3	RELEASE	2006-11-28	DYER ISLAND	2.7	NO		42
E508	A12327	BLUE	2006-10-17	DYER ISLAND	3.1	3	RELEASE	2006-11-01	ROBBEN ISLAND	3.04	NO		15
E509		P4	2006-10-17	DYER ISLAND	2.26	3	RELEASE	2006-12-01	DYER ISLAND	2.92	NO		45
E510	A12317	P4	2006-10-17	DYER ISLAND	2.44	2	RELEASE	2006-11-15	ROBBEN ISLAND	3	NO		29
E511	A12943	P4	2006-10-17	DYER ISLAND	2.32	2	RELEASE	2006-11-21	DYER ISLAND	2.7	NO		35
E512	A12164	P4	2006-10-17	DYER ISLAND	2.04	2	RELEASE	2006-11-21	DYER ISLAND	2.78	NO		35
E513	A12989	P4	2006-10-17	DYER ISLAND	1.98	2	RELEASE	2006-12-19	ROBBEN ISLAND	3.44	YES		63
E514	A12840	P4	2006-10-17	DYER ISLAND	2.1	2	RELEASE	2006-11-21	DYER ISLAND	2.68	NO		35
E515	A12166	P4	2006-10-17	DYER ISLAND	1.9	2	RELEASE	2006-11-21	DYER ISLAND	2.86	NO		35
E516	A12401	P4	2006-10-17	DYER ISLAND	2.1	2	RELEASE	2006-12-05	ROBBEN ISLAND	2.58	NO		49
E517	A12438	P4	2006-10-17	DYER ISLAND	2.52	2	RELEASE	2006-11-09	ROBBEN ISLAND	2.74	NO		23
E518	A12156	P4	2006-10-17	DYER ISLAND	2.12	3	RELEASE	2006-12-01	DYER ISLAND	2.92	NO		45
E519	A12169	P4	2006-10-17	DYER ISLAND	2.4	2	RELEASE	2007-01-16	ROBBEN ISLAND	2.78	YES		91
E520		P4	2006-10-17	DYER ISLAND	2.18	3	RELEASE	2006-12-01	DYER ISLAND	2.86	NO		45
E521	A12954	P4	2006-10-17	DYER ISLAND	2.32	3	RELEASE	2006-11-28	DYER ISLAND	3.34	NO		42
E522	A12751	P4	2006-10-17	DYER ISLAND	2.5	2	RELEASE	2006-11-21	DYER ISLAND	3.56	NO		35
E523	A12306	P4	2006-10-17	DYER ISLAND	2.62	2	RELEASE	2006-11-09	ROBBEN ISLAND	2.9	NO		23
E524	A12199	P4	2006-10-17	DYER ISLAND	2.5	2	RELEASE	2006-11-09	ROBBEN ISLAND	2.82	NO		23
E525	A12755	P4	2006-10-17	DYER ISLAND	2.08	2	RELEASE	2006-12-05	ROBBEN ISLAND	3.64	NO		49
E526	R0435	P1	2006-10-17	DYER ISLAND	0.274	2	RELEASE	2006-12-19	ROBBEN ISLAND	2.94	NO		63
E527	R4397	P1	2006-10-17	DYER ISLAND	0.44	2	RELEASE	2006-12-19	ROBBEN ISLAND	3.1	NO		63
E528		P1	2006-10-17	DYER ISLAND	0.08	1	DIED	2006-11-04			NO	WEAK, EMACIATED CHICK	18
E529	R1932	P1	2006-10-17	DYER ISLAND	0.364	2	RELEASE	2007-01-09	ROBBEN ISLAND	3.12	NO		84
E530	R2193	P2	2006-10-17	DYER ISLAND	0.286	2	RELEASE	2007-01-09	ROBBEN ISLAND	3.6	NO		84
E531	R3100	P2	2006-10-17	DYER ISLAND	0.607	2	RELEASE	2007-01-09	ROBBEN ISLAND	2.62	NO		84
E532	R0355	P2	2006-10-17	DYER ISLAND	0.83	2	RELEASE	2006-12-19	ROBBEN ISLAND	3	NO		63
E533	R0131	P2	2006-10-17	DYER ISLAND	0.584	2	RELEASE	2006-12-19	ROBBEN ISLAND	3.18	NO		63
E534		P2	2006-10-17	DYER ISLAND	0.766	2	RELEASE	2006-12-12	ROBBEN ISLAND	2.64	NO		56
E535		P3	2006-10-17	DYER ISLAND	1.1	3	DIED	2006-11-13			NO	FUNGAL AIRSACCULITIS AND PNEUMONIA	27
E536		P3	2006-10-17	DYER ISLAND	1.08	2	DIED	2006-11-25			NO	AIRSACCULITIS AND PNEUMONIA	39
E537	R3265	P2	2006-10-17	DYER ISLAND	0.9	2	RELEASE	2007-01-09	ROBBEN ISLAND	3.08	NO		84
E538	R0015	P2	2006-10-17	DYER ISLAND	0.9	2	RELEASE	2007-01-03	ROBBEN ISLAND	2.82	NO		78
E539	R3401	P2	2006-10-17	DYER ISLAND	0.88	2	RELEASE	2007-01-23	ROBBEN ISLAND	2.76	NO		98
E540	R2928	P2	2006-10-17	DYER ISLAND	0.64	3	RELEASE	2006-12-19	ROBBEN ISLAND	2.96	NO		63
E541		P3	2006-10-17	DYER ISLAND	0.94	2	DIED	2007-01-09			NO	AIRSACCULITIS AND PNEUMONIA	84
E542		P3	2006-10-17	DYER ISLAND	1.12	3	RELEASE	2006-12-08	ROBBEN ISLAND	2.52	NO		52
E543		P3	2006-10-17	DYER ISLAND	1.2	3	RELEASE	2006-12-12	ROBBEN ISLAND	3.22	NO		56
E544		P3	2006-10-17	DYER ISLAND	1.12	3	DIED	2006-11-16			NO	AIRSACCULITIS AND PNEUMONIA	30
E545		P3	2006-10-17	DYER ISLAND	1.58	3	RELEASE	2006-12-05	ROBBEN ISLAND	3.22	NO		49
E546	A12900	P4	2006-10-17	DYER ISLAND	1.62	3	RELEASE	2006-11-28	DYER ISLAND	2.96	NO		42
E547	R0860	P2	2006-10-17	DYER ISLAND	0.76	2	RELEASE	2007-02-21	ROBBEN ISLAND	2.74	NO		127
E548	R0019	P3	2006-10-17	DYER ISLAND	1.02	3	RELEASE	2006-12-19	ROBBEN ISLAND	3.14	YES		63
E549		P3	2006-10-17	DYER ISLAND	1.1	3	DIED	2006-10-19			NO	WEAK, EMACIATED CHICK	2
E550		P3	2006-10-17	DYER ISLAND	1.02	2	DIED	2006-10-22			NO	AIRSACCULITIS AND PNEUMONIA	5
E551		P3	2006-10-17	DYER ISLAND	1.1	1	RELEASE	2006-12-05	ROBBEN ISLAND	2.66	NO		49
E552		P4	2006-10-17	DYER ISLAND	1.44	3	RELEASE	2006-12-01	DYER ISLAND	2.66	NO		45
E553		P3	2006-10-17	DYER ISLAND	1.36	3	RELEASE	2006-12-01	DYER ISLAND	2.86	NO		45
E554		P2	2006-10-17	DYER ISLAND	0.92	2	DIED	2007-01-03			NO	AIRSACCULITIS AND PNEUMONIA	78
E555	A12917	P4	2006-10-17	DYER ISLAND	1.7	3	RELEASE	2006-11-28	DYER ISLAND	3.4	NO		42
E556		P3	2006-10-17	DYER ISLAND	1.36	3	RELEASE	2006-12-08	ROBBEN ISLAND	2.6	NO		52
E557		P3	2006-10-17	DYER ISLAND	1.04	3	RELEASE	2006-12-01	DYER ISLAND	2.56	NO		45
E558		P3	2006-10-17	DYER ISLAND	1	2	DIED	2006-11-20			NO	AIRSACCULITIS AND PNEUMONIA	34
E559	R3735	P2	2006-10-17	DYER ISLAND	0.84	2	RELEASE	2007-01-16	ROBBEN ISLAND	2.82	NO		91
E560	A12960	P4	2006-10-17	DYER ISLAND	1.54	3	RELEASE	2006-11-28	DYER ISLAND	2.98	NO		42
E561		P3	2006-10-17	DYER ISLAND	1.48	3	RELEASE	2006-12-08	ROBBEN ISLAND	2.94	NO		52
E562		P3	2006-10-17	DYER ISLAND	1	3	RELEASE	2006-12-12	ROBBEN ISLAND	3.18	NO		56
E562A		P3	2006-10-17	DYER ISLAND	1	2	RELEASE	2006-12-12	ROBBEN ISLAND	3.06	NO		56
E563	R4635	P3	2006-10-17	DYER ISLAND	1	3	RELEASE	2007-01-16	ROBBEN ISLAND	2.86	NO		91
E564		P2	2006-10-17	DYER ISLAND	0.9	1	DIED	2006-11-14			NO	ABSCESS ON HEART	28
E565	R3956	P2	2006-10-17	DYER ISLAND	0.88	2	RELEASE	2007-01-09	ROBBEN ISLAND	3	YES		84
E566		P2	2006-10-17	DYER ISLAND	0.8	2	DIED	2006-12-01			NO	FUNGAL AIRSACCULITIS AND PNEUMONIA	45
E567	R0859	P2	2006-10-17	DYER ISLAND	0.82	2	RELEASE	2006-12-19	ROBBEN ISLAND	2.7	YES		63
E568		P2	2006-10-17	DYER ISLAND	0.9	2	RELEASE	2006-12-12	ROBBEN ISLAND	2.68	NO		56
E569		P3	2006-10-17	DYER ISLAND	1.22	3	RELEASE	2006-12-01	DYER ISLAND	2.7	NO		45
E570	R4634	P3	2006-10-17	DYER ISLAND	1.16	3	RELEASE	2007-01-09	ROBBEN ISLAND	2.6	NO		84
E571	R2897	P3	2006-10-17	DYER ISLAND	1.32	3	RELEASE	2006-12-19	ROBBEN ISLAND	3.4	NO		63
E572		P3	2006-10-17	DYER ISLAND	1.6	3	RELEASE	2006-12-05	ROBBEN ISLAND	3.04	NO		49
E573		P3	2006-10-17	DYER ISLAND	1.24	3	RELEASE	2006-12-08	ROBBEN ISLAND	2.62	NO		52
E574		P4	2006-10-17	DYER ISLAND	1.46	3	RELEASE	2006-12-01	DYER ISLAND	3.12	NO		45
E575		P3	2006-10-17	DYER ISLAND	1.3	3	RELEASE	2006-12-01	DYER ISLAND	2.94	NO		45
E576		P3	2006-10-17	DYER ISLAND	1.18	3	RELEASE	2006-12-08	ROBBEN ISLAND	3.06	NO		52
E577		P3	2006-10-17	DYER ISLAND	1.42	3	RELEASE	2006-12-08	ROBBEN ISLAND	2.92	NO		52
E578	A12916	P3	2006-10-17	DYER ISLAND	1.2	3	RELEASE	2006-12-28	ROBBEN ISLAND	2.88	NO		72
E579		P3	2006-10-17	DYER ISLAND	1.3	3	RELEASE	2006-12-05	ROBBEN ISLAND	3.32	NO		49
E580		P3	2006-10-17	DYER ISLAND	1.26	3	RELEASE	2006-12-05	ROBBEN ISLAND	2.96	NO		49
E581		P3	2006-10-17	DYER ISLAND	1.1	2	DIED	2006-10-18			NO	WEAK, EMACIATED CHICK	1
E582	R1143	P2	2006-10-17	DYER ISLAND	0.94	2	RELEASE	2006-12-19	ROBBEN ISLAND	2.64	NO		63
E583	A12896	P4	2006-10-17	DYER ISLAND	1.44	3	RELEASE	2006-11-28	DYER ISLAND	3.02	NO		42
E584		P3	2006-10-17	DYER ISLAND	1.3	3	RELEASE	2006-12-05	ROBBEN ISLAND	2.8	NO		49
E585	A12941	P3	2006-10-17	DYER ISLAND	1.2	3	RELEASE	2006-11-28	DYER ISLAND	2.9	NO		42
E586		P3	2006-10-17	DYER ISLAND	1.34	3	RELEASE	2006-12-01	DYER ISLAND	2.92	NO		45
E587	R0974	P4	2006-10-17	DYER ISLAND	1.6	3	DIED	2007-01-04			YES	MALARIA	79
E588		P3	2006-10-17	DYER ISLAND	1.48	3	RELEASE	2006-12-05	ROBBEN ISLAND	3	NO		49
E589		P3	2006-10-17	DYER ISLAND	1.08	2	DIED	2006-12-03			YES	AIRSACCULITIS AND PNEUMONIA	47
E590		P3	2006-10-17	DYER ISLAND	1.28	3	RELEASE	2006-12-12	ROBBEN ISLAND	3.26	NO		56
E591	R1313	P3	2006-10-17	DYER ISLAND	1.4	3	RELEASE	2006-12-28	ROBBEN ISLAND	3.24	NO		72
E592	R1687	P3	2006-10-17	DYER ISLAND	1.16	3	RELEASE	2006-12-19	ROBBEN ISLAND	2.64	NO		63
E593		P4	2006-10-17	DYER ISLAND	1.36	3	RELEASE	2006-12-01	DYER ISLAND	3.28	NO		45
E594		P4	2006-10-17	DYER ISLAND	1.56	3	RELEASE	2006-12-01	DYER ISLAND	3	NO		45
E595	R2979	P3	2006-10-17	DYER ISLAND	1.53	3	RELEASE	2006-12-19	ROBBEN ISLAND	3.14	NO		63
E596	A12910	P4	2006-10-17	DYER ISLAND	1.56	3	RELEASE	2006-11-28	DYER ISLAND	2.7	NO		42
E597		P4	2006-10-17	DYER ISLAND	1.4	3	RELEASE	2006-12-01	DYER ISLAND	2.5	NO		45
E598		P3	2006-10-17	DYER ISLAND	1	2	DIED	2006-12-29			YES	MALARIA	73
E599		P3	2006-10-17	DYER ISLAND	1.02	2	RELEASE	2006-12-12	ROBBEN ISLAND	2.46	NO		56
E600		P3	2006-10-17	DYER ISLAND	1.22	3	RELEASE	2006-12-05	ROBBEN ISLAND	3.04	YES		49
E601		P3	2006-10-17	DYER ISLAND	1.5	3	RELEASE	2006-12-05	ROBBEN ISLAND	2.7	NO		49
E602	A12759	P4	2006-10-17	DYER ISLAND	1.82	3	RELEASE	2006-11-21	DYER ISLAND	3.02	NO		35
E603	A12940	P4	2006-10-17	DYER ISLAND	2.22	3	RELEASE	2006-11-28	DYER ISLAND	3.4	NO		42
E604	A12446	P4	2006-10-17	DYER ISLAND	2.52	3	RELEASE	2006-11-09	ROBBEN ISLAND	2.88	NO		23
E605	R4012	P4	2006-10-17	DYER ISLAND	2.06	3	RELEASE	2006-12-19	ROBBEN ISLAND	2.98	NO		63
E606	A12158	P4	2006-10-17	DYER ISLAND	2.08	3	RELEASE	2006-12-05	ROBBEN ISLAND	3.72	NO		49
E607	A12180	P4	2006-10-17	DYER ISLAND	2.16	3	RELEASE	2006-11-15	ROBBEN ISLAND	2.56	NO		29
E608		P4	2006-10-17	DYER ISLAND	1.7	3	RELEASE	2006-12-01	DYER ISLAND	3.08	NO		45
E609		P4	2006-10-17	DYER ISLAND	2.08	3	RELEASE	2006-12-01	DYER ISLAND	2.88	NO		45
E610	A12431	P4	2006-10-17	DYER ISLAND	2.68	3	RELEASE	2006-11-09	ROBBEN ISLAND	2.96	NO		23
E611		P4	2006-10-17	DYER ISLAND	2.26	3	RELEASE	2006-12-01	DYER ISLAND	3.3	NO		45
E612	A12337	BLUE	2006-10-17	DYER ISLAND	2.46	3	RELEASE	2006-11-21	DYER ISLAND	2.84	NO		35
E613	A12319	BLUE	2006-10-17	DYER ISLAND	2.22	3	RELEASE	2007-01-09	ROBBEN ISLAND	2.76	YES		84
E614	A12316	BLUE	2006-10-17	DYER ISLAND	2.04	3	RELEASE	2006-11-21	DYER ISLAND	3.3	NO		35
E615	A12332	BLUE	2006-10-17	DYER ISLAND	2.08	3	RELEASE	2006-11-01	ROBBEN ISLAND	2.58	NO		15
E616	A12334	BLUE	2006-10-17	DYER ISLAND	2.4	3	RELEASE	2006-11-15	ROBBEN ISLAND	2.58	NO		29
E617	A12303	BLUE	2006-10-17	DYER ISLAND	2.44	3	RELEASE	2006-11-01	ROBBEN ISLAND	2.52	NO		15
E618	A12341	BLUE	2006-10-17	DYER ISLAND	2.36	3	RELEASE	2006-11-09	ROBBEN ISLAND	2.78	NO		23
E619	A12310	P4	2006-10-17	DYER ISLAND	2.34	3	RELEASE	2006-11-28	DYER ISLAND	2.72	NO		42
E620	A12312	BLUE	2006-10-17	DYER ISLAND	2.3	3	RELEASE	2006-11-01	ROBBEN ISLAND	2.66	NO		15
E621	A12349	BLUE	2006-10-17	DYER ISLAND	2.64	3	RELEASE	2006-11-01	ROBBEN ISLAND	2.82	NO		15
E622	A12325	BLUE	2006-10-17	DYER ISLAND	2	3	RELEASE	2006-11-21	DYER ISLAND	2.7	NO		35
E623	A12321	BLUE	2006-10-17	DYER ISLAND	2.58	3	RELEASE	2006-11-01	ROBBEN ISLAND	2.68	NO		15
E624	R2175	P4	2006-10-17	DYER ISLAND	1.68	3	RELEASE	2007-01-23	ROBBEN ISLAND	2.94	YES		98
E625	A12810	P4	2006-10-17	DYER ISLAND	1.72	3	RELEASE	2006-12-05	ROBBEN ISLAND	2.68	NO		49
E626		P4	2006-10-17	DYER ISLAND	2.12	3	RELEASE	2006-12-01	DYER ISLAND	3.32	NO		45
E627		P4	2006-10-17	DYER ISLAND	1.7	3	RELEASE	2006-12-01	DYER ISLAND	2.66	NO		45
E628		P4	2006-10-17	DYER ISLAND	2.2	3	RELEASE	2006-12-01	DYER ISLAND	3.28	NO		45
E629		P4	2006-10-17	DYER ISLAND	1.74	3	RELEASE	2006-12-01	DYER ISLAND	3.02	NO		45
E630		P4	2006-10-17	DYER ISLAND	1.66	3	RELEASE	2006-12-08	ROBBEN ISLAND	3.54	NO		52
E631	A12791	P4	2006-10-17	DYER ISLAND	2.12	3	RELEASE	2006-11-21	DYER ISLAND	3.1	NO		35
E632	A12971	P4	2006-10-17	DYER ISLAND	2.32	3	RELEASE	2006-11-28	DYER ISLAND	3.72	NO		42
E633	A12753	P4	2006-10-17	DYER ISLAND	2.1	3	RELEASE	2006-11-21	DYER ISLAND	2.8	NO		35
E634	A12792	P4	2006-10-17	DYER ISLAND	2.14	3	RELEASE	2006-11-21	DYER ISLAND	2.96	NO		35
E635		P4	2006-10-17	DYER ISLAND	1.72	3	RELEASE	2006-12-01	DYER ISLAND	2.76	NO		45
E636	A12764	P4	2006-10-17	DYER ISLAND	2.3	3	RELEASE	2006-12-08	ROBBEN ISLAND	2.76	NO		52
E637	A12969	P4	2006-10-17	DYER ISLAND	1.86	3	RELEASE	2006-11-28	DYER ISLAND	3.52	NO		42
E638	R2186	P3	2006-10-17	DYER ISLAND	1.44	3	RELEASE	2007-01-03	ROBBEN ISLAND	2.74	YES		78
E639	A12831	P4	2006-10-17	DYER ISLAND	1.48	3	RELEASE	2006-11-28	DYER ISLAND	2.9	NO		42
E640		P3	2006-10-17	DYER ISLAND	1.26	3	RELEASE	2006-12-01	DYER ISLAND	2.92	NO		45
E641	R3895	P3	2006-10-17	DYER ISLAND	1.22	2	DIED	2007-01-07			YES	MALARIA	82
E642	R2666	P3	2006-10-17	DYER ISLAND	1.26	2	RELEASE	2007-01-03	ROBBEN ISLAND	3.24	NO		78
E643	R0422	P3	2006-10-17	DYER ISLAND	1.18	2	DIED	2007-01-09			NO	NERVOUS SYMPTOMS	84
E644		P4	2006-10-17	DYER ISLAND	1.44	3	RELEASE	2006-12-01	DYER ISLAND	2.58	NO		45
E645		P3	2006-10-17	DYER ISLAND	1.4	3	RELEASE	2006-12-01	DYER ISLAND	2.88	NO		45
E646		P4	2006-10-17	DYER ISLAND	1.82	3	RELEASE	2006-12-01	DYER ISLAND	2.86	NO		45
E647		P4	2006-10-17	DYER ISLAND	1.66	3	RELEASE	2006-12-01	DYER ISLAND	2.82	NO		45
E648		P4	2006-10-17	DYER ISLAND	2	3	RELEASE	2006-12-01	DYER ISLAND	3.12	NO		45
E649	A12829	P4	2006-10-17	DYER ISLAND	2.26	3	RELEASE	2006-11-28	DYER ISLAND	3.58	NO		42
E650	A12948	P4	2006-10-17	DYER ISLAND	2.18	3	RELEASE	2006-11-28	DYER ISLAND	3.38	NO		42
E651	A12761	P4	2006-10-17	DYER ISLAND	1.92	3	RELEASE	2006-11-21	DYER ISLAND	3.28	NO		35
E652		P4	2006-10-17	DYER ISLAND	1.7	3	RELEASE	2006-12-01	DYER ISLAND	2.88	NO		45
E653	R2417	P4	2006-10-17	DYER ISLAND	1.82	3	RELEASE	2006-12-19	ROBBEN ISLAND	3.2	NO		63
E654		P4	2006-10-17	DYER ISLAND	1.78	3	RELEASE	2006-12-08	ROBBEN ISLAND	3.26	NO		52
E655	A12190	P4	2006-10-17	DYER ISLAND	1.62	3	RELEASE	2006-11-28	DYER ISLAND	3.3	NO		42
E656	A12951	P4	2006-10-17	DYER ISLAND	1.62	2	RELEASE	2006-12-05	ROBBEN ISLAND	2.7	NO		49
E657	A12786	P4	2006-10-17	DYER ISLAND	2.5	3	RELEASE	2006-12-19	ROBBEN ISLAND	3.46	NO		63
E658	A12173	P4	2006-10-17	DYER ISLAND	1.96	3	RELEASE	2006-11-21	DYER ISLAND	2.7	NO		35
E659		P4	2006-10-17	DYER ISLAND	2.62	3	RELEASE	2006-12-01	DYER ISLAND	3.18	NO		45
E660	A12771	P4	2006-10-17	DYER ISLAND	2.16	3	RELEASE	2006-11-21	DYER ISLAND	3.26	YES		35
E661	A12796	P4	2006-10-17	DYER ISLAND	1.9	3	RELEASE	2006-11-21	DYER ISLAND	3.46	NO		35
E662	A12162	P4	2006-10-17	DYER ISLAND	2.36	3	RELEASE	2006-11-15	ROBBEN ISLAND	2.86	NO		29
E663	A12423	P4	2006-10-17	DYER ISLAND	2.2	3	RELEASE	2006-11-09	ROBBEN ISLAND	2.64	NO		23
E664	A12330	P4	2006-10-17	DYER ISLAND	2.14	3	RELEASE	2006-12-01	DYER ISLAND	2.84	NO		45
E665	A12847	P4	2006-10-17	DYER ISLAND	1.6	3	RELEASE	2006-11-28	DYER ISLAND	2.98	NO		42
E666	A12449	P4	2006-10-17	DYER ISLAND	2.2	3	RELEASE	2006-12-12	ROBBEN ISLAND	3	NO		56
E667	A12448	P4	2006-10-17	DYER ISLAND	2.92	3	RELEASE	2006-11-09	ROBBEN ISLAND	2.92	NO		23
E668	A12957	P4	2006-10-17	DYER ISLAND	1.72	3	RELEASE	2006-11-28	DYER ISLAND	2.68	NO		42
E669		P4	2006-10-17	DYER ISLAND	2.12	3	RELEASE	2006-12-01	DYER ISLAND	3.02	NO		45
E670	R4439	P4	2006-10-17	DYER ISLAND	1.94	3	RELEASE	2006-12-19	ROBBEN ISLAND	3.92	NO		63
E671	A12875	P4	2006-10-17	DYER ISLAND	1.78	3	RELEASE	2006-11-28	DYER ISLAND	2.66	NO		42
E672	R4730	P4	2006-10-17	DYER ISLAND	2.78	3	RELEASE	2007-01-03	ROBBEN ISLAND	3.88	NO		78
E673	A12178	P4	2006-10-17	DYER ISLAND	2.18	3	RELEASE	2006-11-15	ROBBEN ISLAND	2.52	NO		29
E674		P4	2006-10-17	DYER ISLAND	1.8	3	RELEASE	2006-12-01	DYER ISLAND	2.6	NO		45
E675	A12893	P4	2006-10-17	DYER ISLAND	1.72	3	RELEASE	2006-12-12	ROBBEN ISLAND	2.7	NO		56
E676	A12152	P4	2006-10-17	DYER ISLAND	1.74	3	RELEASE	2006-11-28	DYER ISLAND	3.12	NO		42
E677	A12432	P4	2006-10-17	DYER ISLAND	2.5	3	RELEASE	2006-11-09	ROBBEN ISLAND	2.76	NO		23
E678	A12978	P4	2006-10-17	DYER ISLAND	1.54	3	RELEASE	2006-12-01	DYER ISLAND	2.74	NO		45
E679	A12955	P4	2006-10-17	DYER ISLAND	1.64	3	RELEASE	2006-11-28	DYER ISLAND	3.12	NO		42
E680	R3965	P4	2006-10-17	DYER ISLAND	2.04	3	RELEASE	2007-01-16	ROBBEN ISLAND	3.3	YES		91
E681	A12914	P4	2006-10-17	DYER ISLAND	1.76	3	RELEASE	2006-11-21	DYER ISLAND	3.3	NO		35
E682	A12974	P4	2006-10-17	DYER ISLAND	1.62	3	RELEASE	2006-11-28	DYER ISLAND	2.54	NO		42
E683		P3	2006-10-17	DYER ISLAND	1.25	3	RELEASE	2006-12-08	ROBBEN ISLAND	2.66	NO		52
E684		P3	2006-10-17	DYER ISLAND	1.16	2	RELEASE	2006-12-05	ROBBEN ISLAND	2.82	NO		49
E685		P3	2006-10-17	DYER ISLAND	1.4	3	RELEASE	2006-12-01	DYER ISLAND	2.82	NO		45
E686	R1667	P3	2006-10-17	DYER ISLAND	1.44	2	DIED	2007-01-03			YES	MALARIA	78
E687		P3	2006-10-17	DYER ISLAND	1.12	2	RELEASE	2006-12-05	ROBBEN ISLAND	2.58	YES		49
E688		P4	2006-10-17	DYER ISLAND	1.44	2	DIED	2006-10-25			NO	WEAK, EMACIATED CHICK	8
E689		P3	2006-10-17	DYER ISLAND	1.26	3	RELEASE	2006-12-05	ROBBEN ISLAND	2.7	NO		49
E690		P3	2006-10-17	DYER ISLAND	1.4	2	RELEASE	2006-12-05	ROBBEN ISLAND	3.08	NO		49
E691		P3	2006-10-17	DYER ISLAND	1.16	2	RELEASE	2006-12-05	ROBBEN ISLAND	2.6	NO		49
E692		P3	2006-10-17	DYER ISLAND	1.4	3	RELEASE	2006-12-05	ROBBEN ISLAND	2.72	NO		49
E693		P3	2006-10-17	DYER ISLAND	1.06	2	RELEASE	2006-12-05	ROBBEN ISLAND	3.46	NO		49
E694	R4604	P3	2006-10-17	DYER ISLAND	1.35	3	RELEASE	2006-12-19	ROBBEN ISLAND	3.06	NO		63
E695		P3	2006-10-17	DYER ISLAND	1.3	3	RELEASE	2006-12-01	DYER ISLAND	2.94	NO		45
E696		P3	2006-10-17	DYER ISLAND	1.12	2	RELEASE	2006-12-12	ROBBEN ISLAND	2.66	NO		56
E697		P3	2006-10-17	DYER ISLAND	1.22	3	RELEASE	2006-12-08	ROBBEN ISLAND	2.78	NO		52
E698		P3	2006-10-17	DYER ISLAND	1.36	2	RELEASE	2006-12-12	ROBBEN ISLAND	3.44	NO		56
E699	R1978	P3	2006-10-17	DYER ISLAND	1	2	RELEASE	2007-01-16	ROBBEN ISLAND	2.86	NO		91
E700	R1344	P3	2006-10-17	DYER ISLAND	1.28	3	RELEASE	2006-12-19	ROBBEN ISLAND	3.06	YES		63
E701	R3628	P3	2006-10-17	DYER ISLAND	1	3	RELEASE	2006-12-19	ROBBEN ISLAND	3.24	YES		63
E702		P4	2006-10-17	DYER ISLAND	2.22	3	DIED	2006-10-22			NO	WEAK, EMACIATED CHICK	5
E703	A12961	P4	2006-10-17	DYER ISLAND	1.86	3	RELEASE	2006-11-28	DYER ISLAND	3.22	NO		42
E704		P4	2006-10-17	DYER ISLAND	1.62	3	RELEASE	2006-12-01	DYER ISLAND	2.84	NO		45
E705	A12155	P4	2006-10-17	DYER ISLAND	2.38	3	RELEASE	2006-11-15	ROBBEN ISLAND	2.76	NO		29
E706		P4	2006-10-17	DYER ISLAND	1.62	3	RELEASE	2006-12-01	DYER ISLAND	2.68	NO		45
E707		P4	2006-10-17	DYER ISLAND	1.78	3	RELEASE	2006-12-08	ROBBEN ISLAND	3.4	NO		52
E708	A12793	P4	2006-10-17	DYER ISLAND	1.84	3	RELEASE	2006-11-21	DYER ISLAND	3.26	NO		35
E709		P4	2006-10-17	DYER ISLAND	1.6	3	RELEASE	2006-12-05	ROBBEN ISLAND	3.48	NO		49
E710	A12770	P4	2006-10-17	DYER ISLAND	2.32	3	RELEASE	2006-11-21	DYER ISLAND	3.76	NO		35
E711		P4	2006-10-17	DYER ISLAND	1.6	3	RELEASE	2006-12-01	DYER ISLAND	3.06	NO		45
E712	A12882	P4	2006-10-17	DYER ISLAND	1.62	3	RELEASE	2006-11-28	DYER ISLAND	3.38	NO		42
E713		P4	2006-10-17	DYER ISLAND	1.58	3	RELEASE	2006-12-01	DYER ISLAND	3.2	NO		45
E714	A12309	P4	2006-10-17	DYER ISLAND	2.08	3	RELEASE	2006-11-09	ROBBEN ISLAND	2.74	NO		23
E715	A12935	P4	2006-10-17	DYER ISLAND	2.16	3	RELEASE	2006-11-28	DYER ISLAND	3.06	NO		42
E716	A12188	P4	2006-10-17	DYER ISLAND	2.2	3	RELEASE	2006-11-15	ROBBEN ISLAND	2.92	NO		29
E717	A12766	P4	2006-10-17	DYER ISLAND	1.78	3	RELEASE	2006-11-21	DYER ISLAND	2.62	NO		35
E718		P4	2006-10-17	DYER ISLAND	1.94	3	RELEASE	2006-12-01	DYER ISLAND	2.64	NO		45
E719		P4	2006-10-17	DYER ISLAND	1.98	3	RELEASE	2006-12-01	DYER ISLAND	2.88	NO		45
E720	A12777	P4	2006-10-17	DYER ISLAND	2.24	3	RELEASE	2007-01-03	ROBBEN ISLAND	3.36	NO		78
E721	A12404	P4	2006-10-17	DYER ISLAND	2.36	3	RELEASE	2006-11-21	DYER ISLAND	3.36	NO		35
E722	A12992	P4	2006-10-17	DYER ISLAND	1.9	3	RELEASE	2006-11-28	DYER ISLAND	2.62	NO		42
E723	A12174	P4	2006-10-17	DYER ISLAND	1.96	3	RELEASE	2006-12-05	ROBBEN ISLAND	2.86	NO		49
E724	A12842	P4	2006-10-17	DYER ISLAND	1.98	3	RELEASE	2006-11-28	DYER ISLAND	3.46	NO		42
E725	A12172	P4	2006-10-17	DYER ISLAND	2.08	3	RELEASE	2006-11-15	ROBBEN ISLAND	2.48	NO		29
E726	A12151	P4	2006-10-17	DYER ISLAND	2.18	3	RELEASE	2006-11-15	ROBBEN ISLAND	2.8	NO		29
E727	A12811	P4	2006-10-17	DYER ISLAND	1.66	3	RELEASE	2007-01-16	ROBBEN ISLAND	2.72	NO		91
E728	A12185	P4	2006-10-17	DYER ISLAND	2.38	3	RELEASE	2006-11-15	ROBBEN ISLAND	2.74	NO		29
E729	A12308	P4	2006-10-17	DYER ISLAND	2.44	3	RELEASE	2006-11-09	ROBBEN ISLAND	2.72	NO		23
E730		P4	2006-10-17	DYER ISLAND	1.58	3	RELEASE	2006-12-01	DYER ISLAND	2.78	NO		45
E731		P4	2006-10-17	DYER ISLAND	2.2	3	RELEASE	2006-12-01	DYER ISLAND	2.56	NO		45
E732		P4	2006-10-17	DYER ISLAND	1.62	3	RELEASE	2006-12-08	ROBBEN ISLAND	2.66	NO		52
E733	R1249	P4	2006-10-17	DYER ISLAND	1.72	3	DIED	2006-12-19			YES	MALARIA	63
E734	A12323	P4	2006-10-17	DYER ISLAND	1.94	3	RELEASE	2006-11-15	ROBBEN ISLAND	2.7	NO		29
E735	A12976	P4	2006-10-17	DYER ISLAND	1.76	3	RELEASE	2006-11-28	DYER ISLAND	3.28	NO		42
E736		P4	2006-10-17	DYER ISLAND	1.72	3	RELEASE	2006-12-08	ROBBEN ISLAND	2.58	NO		52
E737	A12176	P4	2006-10-17	DYER ISLAND	2.24	3	RELEASE	2006-11-21	DYER ISLAND	3.3	NO		35
E738	A12161	P4	2006-10-17	DYER ISLAND	1.98	3	RELEASE	2006-11-15	ROBBEN ISLAND	2.52	NO		29
E739	A12415	P4	2006-10-17	DYER ISLAND	2.34	3	RELEASE	2006-11-21	DYER ISLAND	3.76	NO		35
E740		P4	2006-10-17	DYER ISLAND	2.12	3	RELEASE	2006-12-01	DYER ISLAND	3.22	NO		45
E741		P4	2006-10-17	DYER ISLAND	1.72	3	RELEASE	2006-12-08	ROBBEN ISLAND	2.82	NO		52
E742		P4	2006-10-17	DYER ISLAND	1.96	3	RELEASE	2006-12-01	DYER ISLAND	3.28	NO		45
E743		P4	2006-10-17	DYER ISLAND	1.6	3	RELEASE	2006-12-01	DYER ISLAND	2.9	NO		45
E744	A12912	P4	2006-10-17	DYER ISLAND	1.86	3	RELEASE	2006-12-08	ROBBEN ISLAND	3.2	NO		52
E745	A12998	P4	2006-10-17	DYER ISLAND	1.97	3	RELEASE	2006-11-28	DYER ISLAND	3.5	NO		42
E746	A12848	P4	2006-10-17	DYER ISLAND	1.72	3	RELEASE	2006-12-19	ROBBEN ISLAND	2.4	NO		63
E747	A12843	P4	2006-10-17	DYER ISLAND	1.66	3	RELEASE	2006-12-01	DYER ISLAND	2.62	NO		45
E748		P4	2006-10-17	DYER ISLAND	1.58	3	RELEASE	2006-12-05	ROBBEN ISLAND	3.02	NO		49
E749	A12995	P4	2006-10-17	DYER ISLAND	1.56	3	RELEASE	2006-11-28	DYER ISLAND	2.76	NO		42
E750	A12785	P4	2006-10-17	DYER ISLAND	1.58	3	RELEASE	2006-11-21	DYER ISLAND	3.1	NO		35
E751	A12973	P4	2006-10-17	DYER ISLAND	1.7	3	RELEASE	2006-12-05	ROBBEN ISLAND	3.4	NO		49
E752		P4	2006-10-17	DYER ISLAND	1.82	3	RELEASE	2006-12-01	DYER ISLAND	2.66	YES		45
E753	A12153	P4	2006-10-17	DYER ISLAND	2.2	3	RELEASE	2006-11-15	ROBBEN ISLAND	2.62	NO		29
E754	A12437	P4	2006-10-17	DYER ISLAND	2.14	3	RELEASE	2006-11-21	DYER ISLAND	2.77	NO		35
E755	A12311	P4	2006-10-17	DYER ISLAND	2.26	3	RELEASE	2006-11-15	ROBBEN ISLAND	2.64	NO		29
E756		P4	2006-10-17	DYER ISLAND	1.84	3	RELEASE	2006-12-05	ROBBEN ISLAND	2.82	NO		49
E757		P4	2006-10-17	DYER ISLAND	2.14	3	RELEASE	2006-12-08	ROBBEN ISLAND	3.26	NO		52
E758	A12782	P4	2006-10-17	DYER ISLAND	1.76	3	RELEASE	2006-11-21	DYER ISLAND	3.12	NO		35
E759	A12184	P4	2006-10-17	DYER ISLAND	1.88	3	RELEASE	2006-11-28	DYER ISLAND	2.88	NO		42
E760		P4	2006-10-17	DYER ISLAND	2.1	3	DIED	2006-12-18			YES	AIRSACCULITIS AND PNEUMONIA	62
E761	A12814	P4	2006-10-17	DYER ISLAND	1.8	3	RELEASE	2006-12-01	DYER ISLAND	2.9	NO		45
E762		P4	2006-10-17	DYER ISLAND	1.72	3	RELEASE	2006-12-01	DYER ISLAND	2.8	NO		45
E763	A12436	P4	2006-10-17	DYER ISLAND	2.26	3	RELEASE	2006-11-09	ROBBEN ISLAND	2.62	NO		23
E764	A12822	P4	2006-10-17	DYER ISLAND	1.9	3	RELEASE	2006-11-21	DYER ISLAND	3.18	NO		35
E765	A12422	P4	2006-10-17	DYER ISLAND	2.5	3	RELEASE	2006-11-09	ROBBEN ISLAND	2.72	NO		23
E766	A12435	P4	2006-10-17	DYER ISLAND	2.62	3	RELEASE	2006-11-09	ROBBEN ISLAND	2.78	NO		23
E767		P4	2006-10-17	DYER ISLAND	2.02	3	RELEASE	2006-12-05	ROBBEN ISLAND	2.8	NO		49
E768	A12906	P4	2006-10-17	DYER ISLAND	2.24	3	RELEASE	2006-11-28	DYER ISLAND	3.3	NO		42
E769	R0756	P4	2006-10-17	DYER ISLAND	2.06	3	RELEASE	2006-12-19	ROBBEN ISLAND	2.66	NO		63
E770	A12830	P4	2006-10-17	DYER ISLAND	1.9	3	RELEASE	2006-12-08	ROBBEN ISLAND	3.24	NO		52
E771	A12442	P4	2006-10-17	DYER ISLAND	2.66	3	RELEASE	2006-11-09	ROBBEN ISLAND	2.86	NO		23
E772		P4	2006-10-17	DYER ISLAND	1.9	3	RELEASE	2006-12-01	DYER ISLAND	2.74	NO		45
E773	A12778	P4	2006-10-17	DYER ISLAND	2.46	3	RELEASE	2006-11-28	DYER ISLAND	4.04	NO		42
E774	A12972	P4	2006-10-17	DYER ISLAND	1.96	3	RELEASE	2006-11-28	DYER ISLAND	3.28	NO		42
E775		P4	2006-10-17	DYER ISLAND	2.2	3	RELEASE	2006-12-01	DYER ISLAND	3	NO		45
E776		P4	2006-10-17	DYER ISLAND	1.84	3	RELEASE	2006-12-01	DYER ISLAND	2.62	YES		45
E777	A12447	P4	2006-10-17	DYER ISLAND	2.2	2	DIED	2006-12-03			YES	MALARIA	47
E778		P4	2006-10-17	DYER ISLAND	1.92	3	RELEASE	2006-12-01	DYER ISLAND	2.64	NO		45
E779	A12424	P4	2006-10-17	DYER ISLAND	2.44	3	RELEASE	2006-11-15	ROBBEN ISLAND	2.92	NO		29
E780	A12335	P4	2006-10-17	DYER ISLAND	2.18	3	RELEASE	2006-11-21	DYER ISLAND	2.66	NO		35
E781	A12981	P4	2006-10-17	DYER ISLAND	2	3	RELEASE	2006-12-12	ROBBEN ISLAND	3.62	NO		56
E782	A12665	P4	2006-10-17	DYER ISLAND	2.2	3	RELEASE	2006-11-15	ROBBEN ISLAND	2.74	NO		29
E783	A12975	P4	2006-10-17	DYER ISLAND	2.02	3	RELEASE	2007-01-16	ROBBEN ISLAND	3.3	YES		91
E784	A12789	P4	2006-10-17	DYER ISLAND	2.26	3	RELEASE	2006-11-28	DYER ISLAND	3.18	NO		42
E785	A12769	P4	2006-10-17	DYER ISLAND	2.24	3	RELEASE	2006-11-21	DYER ISLAND	3.14	NO		35
E786	A12182	P4	2006-10-17	DYER ISLAND	2.5	3	RELEASE	2006-11-15	ROBBEN ISLAND	2.86	NO		29
E787	A12807	P4	2006-10-17	DYER ISLAND	1.92	3	RELEASE	2006-11-21	DYER ISLAND	2.9	NO		35
E788		P4	2006-10-17	DYER ISLAND	2.12	3	RELEASE	2006-12-01	DYER ISLAND	2.62	NO		45
E789	A12664	P4	2006-10-17	DYER ISLAND	1.88	3	RELEASE	2006-12-05	ROBBEN ISLAND	2.58	NO		49
E790	A12813	P4	2006-10-17	DYER ISLAND	1.82	3	RELEASE	2006-12-19	ROBBEN ISLAND	2.56	NO		63
E791		P4	2006-10-17	DYER ISLAND	2	3	RELEASE	2006-12-01	DYER ISLAND	2.58	NO		45
E792		P4	2006-10-17	DYER ISLAND	1.68	3	RELEASE	2006-12-05	ROBBEN ISLAND	3.04	NO		49
E793	A12984	P4	2006-10-17	DYER ISLAND	1.9	3	RELEASE	2006-11-28	DYER ISLAND	3.5	NO		42
E794		P4	2006-10-17	DYER ISLAND	1.66	3	RELEASE	2006-12-01	DYER ISLAND	3	NO		45
E795	A12964	P4	2006-10-17	DYER ISLAND	1.8	3	RELEASE	2006-11-28	DYER ISLAND	3.34	NO		42
E796	A12913	P4	2006-10-17	DYER ISLAND	1.82	3	RELEASE	2006-12-05	ROBBEN ISLAND	2.72	NO		49
E797		P4	2006-10-17	DYER ISLAND	2.5	3	RELEASE	2006-12-05	ROBBEN ISLAND	3.94	NO		49
E798	A12962	P4	2006-10-17	DYER ISLAND	1.68	3	RELEASE	2006-12-05	ROBBEN ISLAND	2.8	NO		49
E799	A12439	P4	2006-10-17	DYER ISLAND	1.9	3	DIED	2007-01-09			YES	BUMBLEFOOT	84
E800	R1035	P4	2006-10-17	DYER ISLAND	1.82	3	RELEASE	2007-01-16	ROBBEN ISLAND	2.44	NO		91
E801	A12414	P4	2006-10-17	DYER ISLAND	2.04	3	RELEASE	2006-11-15	ROBBEN ISLAND	2.82	NO		29
E802	A12897	P4	2006-10-17	DYER ISLAND	1.68	3	RELEASE	2006-11-21	DYER ISLAND	3.08	NO		35
E803	A12776	P4	2006-10-17	DYER ISLAND	2.02	3	RELEASE	2006-11-21	DYER ISLAND	2.64	NO		35
E804		P4	2006-10-17	DYER ISLAND	2.24	3	RELEASE	2006-12-01	DYER ISLAND	2.78	NO		45
E805		P4	2006-10-17	DYER ISLAND	1.8	3	RELEASE	2006-12-01	DYER ISLAND	3.14	NO		45
E806	A12441	BLUE	2006-10-17	DYER ISLAND	2.2	3	RELEASE	2006-12-01	DYER ISLAND	3.38	NO		45
E807	A12850	P4	2006-10-17	DYER ISLAND	2.14	3	RELEASE	2006-11-21	DYER ISLAND	2.84	NO		35
E808	A12979	P4	2006-10-17	DYER ISLAND	1.8	3	RELEASE	2006-11-28	DYER ISLAND	2.7	NO		42
E809	A12942	P4	2006-10-17	DYER ISLAND	1.58	3	RELEASE	2006-11-28	DYER ISLAND	3.2	NO		42
E810	A12780	P4	2006-10-17	DYER ISLAND	2.12	3	RELEASE	2006-11-21	DYER ISLAND	3.52	NO		35
E811	R3613	P4	2006-10-17	DYER ISLAND	1.62	3	RELEASE	2006-12-19	ROBBEN ISLAND	2.54	NO		63
E812	A12925	P4	2006-10-17	DYER ISLAND	1.5	3	RELEASE	2006-11-28	DYER ISLAND	3.24	NO		42
E813	A12920	P4	2006-10-17	DYER ISLAND	2.32	3	RELEASE	2006-11-28	DYER ISLAND	3.55	NO		42
E814	R1487	P4	2006-10-17	DYER ISLAND	1.66	3	RELEASE	2006-12-19	ROBBEN ISLAND	2.92	NO		63
E815		P4	2006-10-17	DYER ISLAND	2.1	3	RELEASE	2006-12-01	DYER ISLAND	3.08	NO		45
E816	A12774	P4	2006-10-17	DYER ISLAND	2	3	RELEASE	2006-12-05	ROBBEN ISLAND	3.38	NO		49
E817		P4	2006-10-17	DYER ISLAND	1.78	3	RELEASE	2006-12-01	DYER ISLAND	3.04	NO		45
E818	A12450	P4	2006-10-17	DYER ISLAND	1.94	3	RELEASE	2006-12-01	DYER ISLAND	2.7	NO		45
E819	A12816	P4	2006-10-17	DYER ISLAND	2.08	3	RELEASE	2006-12-01	DYER ISLAND	2.74	NO		45
E820		P4	2006-10-17	DYER ISLAND	2.06	3	RELEASE	2006-12-05	ROBBEN ISLAND	3.56	NO		49
E821	A12804	P4	2006-10-17	DYER ISLAND	2.38	3	RELEASE	2006-12-12	ROBBEN ISLAND	3.3	YES		56
E822	A12937	P4	2006-10-17	DYER ISLAND	1.6	3	RELEASE	2006-12-01	DYER ISLAND	2.64	NO		45
E823	A12907	P4	2006-10-17	DYER ISLAND	1.56	3	RELEASE	2006-12-08	ROBBEN ISLAND	2.78	NO		52
E824	A12849	P4	2006-10-17	DYER ISLAND	1.8	3	RELEASE	2006-11-21	DYER ISLAND	3.16	NO		35
E825	A12159	P4	2006-10-17	DYER ISLAND	1.88	3	RELEASE	2006-11-28	DYER ISLAND	2.58	NO		42
E826		P3	2006-10-17	DYER ISLAND	1.44	3	RELEASE	2006-12-08	ROBBEN ISLAND	2.66	NO		52
E827	A12994	P4	2006-10-17	DYER ISLAND	1.9	3	RELEASE	2006-11-28	DYER ISLAND	3.62	NO		42
E829		P3	2006-10-17	DYER ISLAND	1.44	3	RELEASE	2006-12-05	ROBBEN ISLAND	3.66	NO		49
E1000	A12790	P4	2006-10-21	DYER ISLAND	2.78	3	RELEASE	2006-11-21	DYER ISLAND	3.12	YES		31
E1001		P4	2006-10-21	DYER ISLAND	2.04	3	RELEASE	2006-12-08	ROBBEN ISLAND	2.94	NO		48
E1002	A12757	P4	2006-10-21	DYER ISLAND	1.9	3	RELEASE	2006-11-21	DYER ISLAND	2.86	NO		31
E1003	A12773	P4	2006-10-21	DYER ISLAND	2.16	3	RELEASE	2007-01-23	ROBBEN ISLAND	3.08	YES		94
E1004		P4	2006-10-21	DYER ISLAND	1.98	3	RELEASE	2006-12-05	ROBBEN ISLAND	2.86	NO		45
E1005	A12988	P4	2006-10-21	DYER ISLAND	2.32	3	RELEASE	2006-11-28	DYER ISLAND	3.12	YES		38
E1006	A12444	P4	2006-10-21	DYER ISLAND	2.06	3	DIED	2006-11-15			YES	MALARIA	25
E1007		P4	2006-10-21	DYER ISLAND	2.2	3	RELEASE	2006-12-08	ROBBEN ISLAND	3.26	YES		48
E1008	A12779	P4	2006-10-21	DYER ISLAND	2.02	3	RELEASE	2006-12-05	ROBBEN ISLAND	3.32	NO		45
E1009	A12990	P4	2006-10-21	DYER ISLAND	1.82	3	RELEASE	2006-12-01	DYER ISLAND	2.88	NO		41
E1010	A12339	BLUE	2006-10-21	DYER ISLAND	2.58	3	RELEASE	2006-11-09	ROBBEN ISLAND	2.62	NO		19
E1011	A12345	BLUE	2006-10-21	DYER ISLAND	2.28	3	RELEASE	2006-11-15	ROBBEN ISLAND	2.52	NO		25
E1012	A12324	BLUE	2006-10-21	DYER ISLAND	2.64	3	RELEASE	2006-11-01	ROBBEN ISLAND	2.8	NO		11
E1013	A12313	BLUE	2006-10-21	DYER ISLAND	2.48	3	RELEASE	2006-11-15	ROBBEN ISLAND	2.54	NO		25
E1014	A12331	BLUE	2006-10-21	DYER ISLAND	2.36	3	RELEASE	2006-11-09	ROBBEN ISLAND	2.78	NO		19
E1015	A12305	P4	2006-10-21	DYER ISLAND	2.6	3	RELEASE	2006-12-01	DYER ISLAND	3.24	NO		41
E1016	A12318	BLUE	2006-10-21	DYER ISLAND	2.44	3	RELEASE	2006-11-15	ROBBEN ISLAND	2.64	NO		25
E1017	A12320	BLUE	2006-10-21	DYER ISLAND	2.66	3	RELEASE	2006-11-01	ROBBEN ISLAND	2.66	NO		11
E1018	A12336	BLUE	2006-10-21	DYER ISLAND	2.5	3	RELEASE	2006-11-01	ROBBEN ISLAND	2.68	NO		11
E1019	A12326	BLUE	2006-10-21	DYER ISLAND	2.38	3	RELEASE	2006-11-09	ROBBEN ISLAND	2.56	NO		19
E1020	A12888	P4	2006-10-21	DYER ISLAND	2.12	3	RELEASE	2006-11-21	DYER ISLAND	2.94	NO		31
E1021		P4	2006-10-21	DYER ISLAND	1.9	3	RELEASE	2006-12-01	DYER ISLAND	2.58	YES		41
E1022	A12329	BLUE	2006-10-21	DYER ISLAND	2.42	3	RELEASE	2006-11-09	ROBBEN ISLAND	2.64	NO		19
E1023	A12968	P4	2006-10-21	DYER ISLAND	1.76	3	RELEASE	2006-11-28	DYER ISLAND	2.94	NO		38
E1024	R1120	P4	2006-10-21	DYER ISLAND	1.74	3	RELEASE	2006-12-19	ROBBEN ISLAND	3.04	YES		59
E1025		P4	2006-10-21	DYER ISLAND	1.9	3	RELEASE	2006-12-05	ROBBEN ISLAND	3.2	NO		45
E1026	R0306	P4	2006-10-21	DYER ISLAND	2.08	3	RELEASE	2006-12-19	ROBBEN ISLAND	2.62	NO		59
E1027	R3634	P4	2006-10-21	DYER ISLAND	1.58	3	DIED	2007-01-12			YES	AIRSACCULITIS AND PNEUMONIA	83
E1028		P4	2006-10-21	DYER ISLAND	1.6	3	RELEASE	2006-12-01	DYER ISLAND	2.68	NO		41
E1029		P4	2006-10-21	DYER ISLAND	1.58	3	RELEASE	2006-12-05	ROBBEN ISLAND	2.74	YES		45
E1030		P4	2006-10-21	DYER ISLAND	1.88	3	DIED	2006-11-05			YES	MALARIA	15
E1031	A12901	P4	2006-10-21	DYER ISLAND	2.04	3	RELEASE	2006-11-28	DYER ISLAND	2.66	NO		38
E1032	A12837	P4	2006-10-21	DYER ISLAND	2.36	3	RELEASE	2006-11-28	DYER ISLAND	3.76	YES		38
E1033		P4	2006-10-21	DYER ISLAND	2.04	3	RELEASE	2006-12-01	DYER ISLAND	2.54	YES		41
E1034	A12985	P4	2006-10-21	DYER ISLAND	2.54	3	RELEASE	2006-11-28	DYER ISLAND	2.92	NO		38
E1035		P4	2006-10-21	DYER ISLAND	1.76	3	RELEASE	2006-12-12	ROBBEN ISLAND	3.36	YES		52
E1036	A12902	P4	2006-10-21	DYER ISLAND	2.28	3	RELEASE	2007-01-03	ROBBEN ISLAND	2.84	YES		74
E1037	A12429	P4	2006-10-21	DYER ISLAND	2	3	RELEASE	2006-11-21	DYER ISLAND	2.82	NO		31
E1038		P4	2006-10-21	DYER ISLAND	2.02	3	RELEASE	2006-12-01	DYER ISLAND	2.86	NO		41
E1039	A12947	P4	2006-10-21	DYER ISLAND	2.08	3	RELEASE	2006-11-28	DYER ISLAND	3.56	NO		38
E1040		P4	2006-10-21	DYER ISLAND	2.38	3	DIED	2006-11-13			YES	MALARIA	23
E1041	A12936	P4	2006-10-21	DYER ISLAND	1.98	3	RELEASE	2006-11-21	DYER ISLAND	2.9	NO		31
E1042		P4	2006-10-21	DYER ISLAND	1.52	3	RELEASE	2006-12-01	DYER ISLAND	2.56	NO		41
E1043	A12803	P4	2006-10-21	DYER ISLAND	2.26	3	RELEASE	2006-12-05	ROBBEN ISLAND	2.5	NO		45
E1044	A12802	P4	2006-10-21	DYER ISLAND	1.92	3	RELEASE	2006-11-28	DYER ISLAND	2.86	NO		38
E1045	A12821	P4	2006-10-21	DYER ISLAND	1.72	3	RELEASE	2006-11-28	DYER ISLAND	3.2	NO		38
E1046	A12797	P4	2006-10-21	DYER ISLAND	2.18	3	RELEASE	2006-11-28	DYER ISLAND	3.38	NO		38
E1047	A12800	P4	2006-10-21	DYER ISLAND	2.02	3	RELEASE	2006-11-21	DYER ISLAND	2.7	NO		31
E1048	A12944	P4	2006-10-21	DYER ISLAND	2.16	3	RELEASE	2006-11-21	DYER ISLAND	2.62	NO		31
E1049	A12768	P4	2006-10-21	DYER ISLAND	2	3	RELEASE	2006-12-05	ROBBEN ISLAND	2.66	YES		45
E1050	A12852	P4	2006-10-21	DYER ISLAND	2.84	3	RELEASE	2006-11-28	DYER ISLAND	3.82	NO		38
E1051	A12817	P4	2006-10-21	DYER ISLAND	1.7	3	RELEASE	2006-12-19	ROBBEN ISLAND	3.04	YES		59
E1052		P4	2006-10-21	DYER ISLAND	1.7	3	RELEASE	2006-12-05	ROBBEN ISLAND	2.9	NO		45
E1053		P4	2006-10-21	DYER ISLAND	2.32	3	RELEASE	2006-12-01	DYER ISLAND	2.86	NO		41
E1054	A12923	P4	2006-10-21	DYER ISLAND	2.02	3	RELEASE	2006-11-21	DYER ISLAND	3.58	NO		31
E1055	A12787	P4	2006-10-21	DYER ISLAND	2.14	3	RELEASE	2006-11-21	DYER ISLAND	3.28	NO		31
E1056	R2219	P4	2006-10-21	DYER ISLAND	1.98	3	RELEASE	2006-12-19	ROBBEN ISLAND	2.92	NO		59
E1057	A12427	P4	2006-10-21	DYER ISLAND	2.22	3	RELEASE	2006-12-01	DYER ISLAND	2.64	NO		41
E1058	A12928	P4	2006-10-21	DYER ISLAND	2.08	3	DIED	2006-12-19			YES	MALARIA	59
E1059	A12977	P4	2006-10-21	DYER ISLAND	2.1	3	RELEASE	2006-11-28	DYER ISLAND	2.7	NO		38
E1060	A12911	P4	2006-10-21	DYER ISLAND	1.76	3	RELEASE	2006-11-21	DYER ISLAND	2.74	NO		31
E1061		P4	2006-10-21	DYER ISLAND	2.44	2	DIED	2006-10-27			NO	WEAK, EMACIATED CHICK	6
E1062	A12905	P4	2006-10-21	DYER ISLAND	1.8	3	RELEASE	2006-12-05	ROBBEN ISLAND	2.5	NO		45
E1063		P4	2006-10-21	DYER ISLAND	2.2	3	RELEASE	2006-12-01	DYER ISLAND	3	NO		41
E1064		P4	2006-10-21	DYER ISLAND	2.28	3	RELEASE	2006-12-01	DYER ISLAND	2.98	NO		41
E1065		P4	2006-10-21	DYER ISLAND	1.78	3	RELEASE	2006-12-01	DYER ISLAND	2.82	NO		41
E1066	A12983	P4	2006-10-21	DYER ISLAND	1.74	3	RELEASE	2006-11-28	DYER ISLAND	3.16	NO		38
E1067	R0185	P4	2006-10-21	DYER ISLAND	1.88	3	DIED	2007-01-05			YES	MALARIA	76
E1068		P4	2006-10-21	DYER ISLAND	1.84	3	RELEASE	2006-12-01	DYER ISLAND	2.98	NO		41
E1069	A12939	P4	2006-10-21	DYER ISLAND	1.94	3	RELEASE	2006-11-21	DYER ISLAND	2.7	NO		31
E1070	A12191	P4	2006-10-21	DYER ISLAND	2.06	3	RELEASE	2006-11-21	DYER ISLAND	2.82	NO		31
E1071	A12819	P4	2006-10-21	DYER ISLAND	2.34	3	RELEASE	2007-01-03	ROBBEN ISLAND	3.02	NO		74
E1072	A12433	P4	2006-10-21	DYER ISLAND	2.12	3	RELEASE	2006-11-21	DYER ISLAND	3.38	NO		31
E1073	A12783	P4	2006-10-21	DYER ISLAND	2.66	3	RELEASE	2006-11-21	DYER ISLAND	3.44	NO		31
E1074		P4	2006-10-21	DYER ISLAND	2.24	3	DIED	2006-10-27			NO	TUBED DOWN TRACHEA	6
E1075	A12200	P4	2006-10-21	DYER ISLAND	2.32	3	RELEASE	2006-11-09	ROBBEN ISLAND	2.68	NO		19
E1076	A12408	P4	2006-10-21	DYER ISLAND	2.24	3	RELEASE	2006-11-15	ROBBEN ISLAND	2.56	NO		25
E1077	A12781	P4	2006-10-21	DYER ISLAND	1.96	3	RELEASE	2006-11-21	DYER ISLAND	3.12	NO		31
E1078	A12922	P4	2006-10-21	DYER ISLAND	2.08	3	RELEASE	2006-11-28	DYER ISLAND	3.12	NO		38
E1079	A12818	P4	2006-10-21	DYER ISLAND	1.76	3	RELEASE	2006-12-19	ROBBEN ISLAND	3.06	NO		59
E1080	A12765	P4	2006-10-21	DYER ISLAND	2.18	3	RELEASE	2006-11-21	DYER ISLAND	2.66	NO		31
E1081	A12844	P4	2006-10-21	DYER ISLAND	1.76	3	RELEASE	2006-12-01	DYER ISLAND	2.9	NO		41
E1082	A12808	P4	2006-10-21	DYER ISLAND	1.64	3	RELEASE	2006-11-28	DYER ISLAND	3.12	NO		38
E1083		P4	2006-10-21	DYER ISLAND	1.64	3	RELEASE	2006-12-05	ROBBEN ISLAND	2.76	NO		45
E1084		P4	2006-10-21	DYER ISLAND	1.9	3	RELEASE	2006-12-05	ROBBEN ISLAND	3.46	NO		45
E1085	A12999	P4	2006-10-21	DYER ISLAND	1.76	3	RELEASE	2006-11-28	DYER ISLAND	3.36	NO		38
E1086	A12958	P4	2006-10-21	DYER ISLAND	2.34	3	RELEASE	2006-12-12	ROBBEN ISLAND	3.42	YES		52
E1087		P4	2006-10-21	DYER ISLAND	2.3	3	DIED	2006-12-01			NO	MULTIPLE ORGAN INFECTION	41
E1088	A12826	P4	2006-10-21	DYER ISLAND	1.96	3	RELEASE	2006-11-21	DYER ISLAND	2.66	NO		31
E1089	A12924	P4	2006-10-21	DYER ISLAND	1.96	3	RELEASE	2006-11-28	DYER ISLAND	3.36	NO		38
E1090	A12874	P4	2006-10-21	DYER ISLAND	2.18	3	RELEASE	2006-11-28	DYER ISLAND	3.44	NO		38
E1091	A12440	P4	2006-10-21	DYER ISLAND	2.62	3	RELEASE	2006-11-09	ROBBEN ISLAND	2.76	NO		19
E1092	R0132	P4	2006-10-21	DYER ISLAND	2.02	3	DIED	2007-01-05			YES	MALARIA	76
E1093	A12157	P4	2006-10-21	DYER ISLAND	1.78	3	RELEASE	2006-12-01	DYER ISLAND	2.72	NO		41
E1094	A12909	P4	2006-10-21	DYER ISLAND	1.88	3	RELEASE	2006-12-01	DYER ISLAND	2.72	NO		41
E1095	A12904	P4	2006-10-21	DYER ISLAND	1.96	3	RELEASE	2006-11-28	DYER ISLAND	2.72	NO		38
E1096	A12982	P4	2006-10-21	DYER ISLAND	2.36	3	RELEASE	2006-11-28	DYER ISLAND	3.6	NO		38
E1097	R1005	P4	2006-10-21	DYER ISLAND	2.56	3	RELEASE	2006-12-19	ROBBEN ISLAND	3.34	NO		59
E1098		P4	2006-10-21	DYER ISLAND	1.88	3	RELEASE	2006-12-12	ROBBEN ISLAND	2.98	NO		52
E1099	R3027	P4	2006-10-21	DYER ISLAND	2.14	3	RELEASE	2006-12-19	ROBBEN ISLAND	2.84	YES		59
E1100		P4	2006-10-21	DYER ISLAND	1.38	3	RELEASE	2006-12-05	ROBBEN ISLAND	2.56	NO		45
E1101	A12987	P4	2006-10-21	DYER ISLAND	1.94	3	RELEASE	2006-11-28	DYER ISLAND	3.22	NO		38
E1102	A12181	P4	2006-10-21	DYER ISLAND	2.2	3	RELEASE	2006-11-21	DYER ISLAND	2.94	NO		31
E1103	A12798	P4	2006-10-21	DYER ISLAND	2.08	3	RELEASE	2006-11-21	DYER ISLAND	2.84	YES		31
E1104	A12919	P4	2006-10-21	DYER ISLAND	1.84	3	RELEASE	2006-11-28	DYER ISLAND	2.68	NO		38
E1105		P4	2006-10-21	DYER ISLAND	1.66	3	RELEASE	2006-12-01	DYER ISLAND	2.98	NO		41
E1106	A12767	P4	2006-10-21	DYER ISLAND	2.34	3	RELEASE	2006-12-05	ROBBEN ISLAND	3.34	NO		45
E1107	A12921	P4	2006-10-21	DYER ISLAND	2.1	3	RELEASE	2006-11-28	DYER ISLAND	2.84	YES		38
E1108		P4	2006-10-21	DYER ISLAND	1.88	3	RELEASE	2006-12-01	DYER ISLAND	2.66	NO		41
E1109	A12967	P4	2006-10-21	DYER ISLAND	2.06	3	RELEASE	2006-11-28	DYER ISLAND	2.88	NO		38
E1110	A12908	P4	2006-10-21	DYER ISLAND	2.22	3	RELEASE	2006-11-28	DYER ISLAND	3.1	NO		38
E1111	A12945	P4	2006-10-21	DYER ISLAND	1.82	3	RELEASE	2006-11-28	DYER ISLAND	2.8	NO		38
E1112	A12799	P4	2006-10-21	DYER ISLAND	2.02	3	RELEASE	2006-12-05	ROBBEN ISLAND	3.76	NO		45
E1113		P4	2006-10-21	DYER ISLAND	1.8	3	RELEASE	2006-12-01	DYER ISLAND	2.64	YES		41
E1114		P4	2006-10-21	DYER ISLAND	1.96	3	RELEASE	2006-12-01	DYER ISLAND	2.74	NO		41
E1115	A12428	P4	2006-10-21	DYER ISLAND	2.06	3	RELEASE	2006-11-15	ROBBEN ISLAND	2.6	NO		25
E1116	A12183	P4	2006-10-21	DYER ISLAND	2.12	3	RELEASE	2006-12-01	DYER ISLAND	2.8	NO		41
E1117	A12165	P4	2006-10-21	DYER ISLAND	2.02	3	RELEASE	2006-12-05	ROBBEN ISLAND	2.72	NO		45
E1118	A12801	P4	2006-10-21	DYER ISLAND	1.74	3	RELEASE	2006-11-28	DYER ISLAND	3.12	NO		38
E834	A12953	P4	2006-10-21	DYER ISLAND	2.1	3	RELEASE	2006-11-28	DYER ISLAND	2.66	NO		38
E835		P4	2006-10-21	DYER ISLAND	1.72	3	RELEASE	2006-12-01	DYER ISLAND	3.06	NO		41
E836	A12187	P4	2006-10-21	DYER ISLAND	2.6	3	RELEASE	2006-11-15	ROBBEN ISLAND	2.96	NO		25
E837	A12198	P4	2006-10-21	DYER ISLAND	2.56	3	RELEASE	2006-11-09	ROBBEN ISLAND	2.78	NO		19
E838	A12445	P4	2006-10-21	DYER ISLAND	2.52	3	RELEASE	2006-11-21	DYER ISLAND	3.16	NO		31
E839	A12409	P4	2006-10-21	DYER ISLAND	2.52	3	RELEASE	2006-11-09	ROBBEN ISLAND	2.74	NO		19
E840	A14234	P4	2006-10-21	DYER ISLAND	2.8	3	RELEASE	2006-11-09	ROBBEN ISLAND	3.06	NO		19
E841	A12196	P4	2006-10-21	DYER ISLAND	2.34	3	RELEASE	2006-11-28	DYER ISLAND	3.6	NO		38
E842	A12950	P4	2006-10-21	DYER ISLAND	2.24	3	RELEASE	2006-11-21	DYER ISLAND	2.62	NO		31
E843		P4	2006-10-21	DYER ISLAND	2.06	3	RELEASE	2006-12-08	ROBBEN ISLAND	2.5	NO		48
E844	A12838	P4	2006-10-21	DYER ISLAND	2.3	3	RELEASE	2006-11-28	DYER ISLAND	3.56	NO		38
E845	A12410	P4	2006-10-21	DYER ISLAND	2.4	3	RELEASE	2006-11-15	ROBBEN ISLAND	2.66	NO		25
E846	A12443	P4	2006-10-21	DYER ISLAND	2.92	3	RELEASE	2006-11-09	ROBBEN ISLAND	2.92	NO		19
E847	A12784	P4	2006-10-21	DYER ISLAND	2.74	3	RELEASE	2006-11-21	DYER ISLAND	3.36	NO		31
E848	R3686	P1	2006-10-21	DYER ISLAND	0.186	2	RELEASE	2007-01-16	ROBBEN ISLAND	3.2	NO		87
E849	R1133	P1	2006-10-21	DYER ISLAND	0.26	1	RELEASE	2007-01-16	ROBBEN ISLAND	2.72	NO		87
E850		P1	2006-10-21	DYER ISLAND	0.5	2	DIED	2006-12-08			NO	FUNGAL AIRSACCULITIS AND PNEUMONIA	48
E851	R2330	P2	2006-10-21	DYER ISLAND	0.585	2	RELEASE	2006-12-19	ROBBEN ISLAND	2.72	YES		59
E852	R1443	P2	2006-10-21	DYER ISLAND	0.62	2	RELEASE	2006-12-19	ROBBEN ISLAND	3.2	NO		59
E853	R3844	P3	2006-10-21	DYER ISLAND	1.08	2	RELEASE	2007-01-23	ROBBEN ISLAND	2.72	YES		94
E854		P2	2006-10-21	DYER ISLAND	0.78	2	DIED	2006-11-17			NO	MULTIPLE ORGAN INFECTION	27
E855		P2	2006-10-21	DYER ISLAND	0.74	2	DIED	2006-11-17			NO	MULTIPLE ORGAN INFECTION	27
E856	R0550	P2	2006-10-21	DYER ISLAND	0.82	2	RELEASE	2006-12-19	ROBBEN ISLAND	3.34	NO		59
E857	R4959	P2	2006-10-21	DYER ISLAND	0.82	2	RELEASE	2006-12-19	ROBBEN ISLAND	2.66	YES		59
E858	R3904	P2	2006-10-21	DYER ISLAND	0.82	2	RELEASE	2006-12-19	ROBBEN ISLAND	3.14	NO		59
E859		P3	2006-10-21	DYER ISLAND	1.48	3	RELEASE	2006-12-01	DYER ISLAND	2.68	NO		41
E860		P4	2006-10-21	DYER ISLAND	1.48	3	RELEASE	2006-12-12	ROBBEN ISLAND	2.92	YES		52
E861		P3	2006-10-21	DYER ISLAND	1.52	3	RELEASE	2006-12-08	ROBBEN ISLAND	2.84	NO		48
E862		P3	2006-10-21	DYER ISLAND	1.56	3	RELEASE	2006-12-05	ROBBEN ISLAND	3.14	NO		45
E863		P3	2006-10-21	DYER ISLAND	1.34	3	RELEASE	2006-12-05	ROBBEN ISLAND	3.02	NO		45
E864	R2277	P3	2006-10-21	DYER ISLAND	1.08	2	RELEASE	2006-12-19	ROBBEN ISLAND	3.12	NO		59
E865		P3	2006-10-21	DYER ISLAND	1.14	3	RELEASE	2006-12-08	ROBBEN ISLAND	2.66	NO		48
E866	R0827	P3	2006-10-21	DYER ISLAND	1.06	3	RELEASE	2007-02-06	ROBBEN ISLAND	3.1	YES		108
E867		P3	2006-10-21	DYER ISLAND	1.42	3	RELEASE	2006-12-05	ROBBEN ISLAND	3.04	NO		45
E868	R0469	P3	2006-10-21	DYER ISLAND	1	2	DIED	2007-01-16			YES	MULTIPLE ORGAN INFECTION	87
E869		P3	2006-10-21	DYER ISLAND	1.58	3	RELEASE	2006-12-05	ROBBEN ISLAND	3.72	NO		45
E870		P4	2006-10-21	DYER ISLAND	1.6	3	RELEASE	2006-12-01	DYER ISLAND	2.7	NO		41
E871	R1777	P3	2006-10-21	DYER ISLAND	1.36	3	RELEASE	2007-01-16	ROBBEN ISLAND	3.22	YES		87
E872		P4	2006-10-21	DYER ISLAND	1.4	3	DIED	2006-11-26			YES	MALARIA	36
E873	R0977	P3	2006-10-21	DYER ISLAND	1.02	2	RELEASE	2006-12-19	ROBBEN ISLAND	2.84	NO		59
E874	R0836	P2	2006-10-21	DYER ISLAND	0.82	3	RELEASE	2006-12-19	ROBBEN ISLAND	2.8	NO		59
E875		P3	2006-10-21	DYER ISLAND	1.44	3	RELEASE	2006-12-01	DYER ISLAND	2.68	NO		41
E876		P3	2006-10-21	DYER ISLAND	1.58	3	RELEASE	2006-12-05	ROBBEN ISLAND	2.66	NO		45
E877		P3	2006-10-21	DYER ISLAND	1.42	3	RELEASE	2006-12-05	ROBBEN ISLAND	2.94	NO		45
E878	A12938	P4	2006-10-21	DYER ISLAND	1.64	3	RELEASE	2006-12-05	ROBBEN ISLAND	2.84	NO		45
E879		P3	2006-10-21	DYER ISLAND	1.34	3	RELEASE	2006-12-12	ROBBEN ISLAND	2.54	NO		52
E880		P3	2006-10-21	DYER ISLAND	1.32	3	RELEASE	2006-12-12	ROBBEN ISLAND	3.3	YES		52
E881		P3	2006-10-21	DYER ISLAND	1.56	3	RELEASE	2006-12-05	ROBBEN ISLAND	3.54	NO		45
E882		P3	2006-10-21	DYER ISLAND	1.42	3	RELEASE	2006-12-05	ROBBEN ISLAND	2.7	NO		45
E883	R2245	P3	2006-10-21	DYER ISLAND	1.34	3	RELEASE	2007-02-06	ROBBEN ISLAND	3.76	YES		108
E884	R0351	P3	2006-10-21	DYER ISLAND	1.2	3	RELEASE	2006-12-19	ROBBEN ISLAND	3.12	NO		59
E885		P3	2006-10-21	DYER ISLAND	1.42	3	RELEASE	2006-12-01	DYER ISLAND	2.66	NO		41
E886		P3	2006-10-21	DYER ISLAND	1.3	3	RELEASE	2006-12-08	ROBBEN ISLAND	2.68	NO		48
E887		P3	2006-10-21	DYER ISLAND	1.26	3	RELEASE	2006-12-05	ROBBEN ISLAND	2.66	NO		45
E888		P3	2006-10-21	DYER ISLAND	1.36	2	RELEASE	2006-12-01	DYER ISLAND	2.82	NO		41
E889		P4	2006-10-21	DYER ISLAND	1.52	3	RELEASE	2006-12-01	DYER ISLAND	2.64	NO		41
E890	A12933	P4	2006-10-21	DYER ISLAND	2.04	3	RELEASE	2006-11-28	DYER ISLAND	3.34	NO		38
E891		P4	2006-10-21	DYER ISLAND	1.88	3	DIED	2006-11-04			NO	TUBED DOWN TRACHEA	14
E892	A12845	P4	2006-10-21	DYER ISLAND	1.78	3	RELEASE	2006-11-28	DYER ISLAND	3.08	NO		38
E893		P4	2006-10-21	DYER ISLAND	1.56	3	DIED	2006-10-23			NO	MULTIPLE ORGAN INFECTION	2
E894		P4	2006-10-21	DYER ISLAND	1.64	3	RELEASE	2006-12-01	DYER ISLAND	2.74	NO		41
E895		P3	2006-10-21	DYER ISLAND	1.44	3	RELEASE	2006-12-05	ROBBEN ISLAND	2.62	NO		45
E896		P3	2006-10-21	DYER ISLAND	1.28	3	RELEASE	2006-12-05	ROBBEN ISLAND	3.12	NO		45
E897		P3	2006-10-21	DYER ISLAND	1.36	3	RELEASE	2006-12-08	ROBBEN ISLAND	2.8	NO		48
E898		P3	2006-10-21	DYER ISLAND	1.26	3	RELEASE	2006-12-08	ROBBEN ISLAND	2.84	NO		48
E899		P4	2006-10-21	DYER ISLAND	1.68	3	RELEASE	2006-12-05	ROBBEN ISLAND	3.54	YES		45
E900		P3	2006-10-21	DYER ISLAND	1.4	3	RELEASE	2006-12-08	ROBBEN ISLAND	2.8	NO		48
E901		P4	2006-10-21	DYER ISLAND	1.7	3	RELEASE	2006-12-01	DYER ISLAND	2.84	NO		41
E902		P3	2006-10-21	DYER ISLAND	1.36	3	RELEASE	2006-12-05	ROBBEN ISLAND	2.94	NO		45
E903		P3	2006-10-21	DYER ISLAND	1.3	3	RELEASE	2006-12-05	ROBBEN ISLAND	3.3	NO		45
E904	A12991	P4	2006-10-21	DYER ISLAND	1.54	3	RELEASE	2006-12-05	ROBBEN ISLAND	2.74	NO		45
E905	A12956	P4	2006-10-21	DYER ISLAND	1.68	3	RELEASE	2006-11-28	DYER ISLAND	3.36	NO		38
E906		P4	2006-10-21	DYER ISLAND	1.48	3	RELEASE	2006-12-05	ROBBEN ISLAND	2.88	NO		45
E907		P3	2006-10-21	DYER ISLAND	1.4	3	RELEASE	2006-12-05	ROBBEN ISLAND	2.7	NO		45
E908		P3	2006-10-21	DYER ISLAND	1.1	3	RELEASE	2006-12-01	DYER ISLAND	2.74	NO		41
E909		P4	2006-10-21	DYER ISLAND	1.82	3	RELEASE	2006-12-01	DYER ISLAND	2.54	NO		41
E910	R4572	P4	2006-10-21	DYER ISLAND	1.62	3	RELEASE	2006-12-19	ROBBEN ISLAND	2.54	NO		59
E911	A12932	P4	2006-10-21	DYER ISLAND	1.88	3	RELEASE	2006-11-28	DYER ISLAND	3.02	NO		38
E912		P4	2006-10-21	DYER ISLAND	1.4	3	RELEASE	2006-12-05	ROBBEN ISLAND	2.6	NO		45
E913	A12930	P4	2006-10-21	DYER ISLAND	1.66	3	RELEASE	2006-11-28	DYER ISLAND	3.4	NO		38
E914		P4	2006-10-21	DYER ISLAND	1.86	3	RELEASE	2006-12-01	DYER ISLAND	3.18	YES		41
E915	A12170	P4	2006-10-21	DYER ISLAND	2.52	3	RELEASE	2006-12-08	ROBBEN ISLAND	3.38	NO		48
E916	A12405	P4	2006-10-21	DYER ISLAND	2.9	3	RELEASE	2006-11-09	ROBBEN ISLAND	3.02	NO		19
E917		P3	2006-10-21	DYER ISLAND	1.4	3	RELEASE	2006-12-01	DYER ISLAND	2.66	NO		41
E918	R2789	P4	2006-10-21	DYER ISLAND	1.74	3	RELEASE	2006-12-19	ROBBEN ISLAND	3.52	NO		59
E919	A12949	P4	2006-10-21	DYER ISLAND	1.8	3	RELEASE	2006-11-28	DYER ISLAND	3.02	NO		38
E920	A12839	P4	2006-10-21	DYER ISLAND	1.66	3	RELEASE	2006-11-28	DYER ISLAND	3	NO		38
E921	A12859	P4	2006-10-21	DYER ISLAND	1.98	3	RELEASE	2006-11-21	DYER ISLAND	2.7	NO		31
E922	A12857	P4	2006-10-21	DYER ISLAND	1.94	3	RELEASE	2006-11-28	DYER ISLAND	3.22	NO		38
E923	R0882	P4	2006-10-21	DYER ISLAND	2.6	3	RELEASE	2007-01-16	ROBBEN ISLAND	2.9	NO		87
E924	A13000	P4	2006-10-21	DYER ISLAND	1.72	3	RELEASE	2006-11-28	DYER ISLAND	2.74	NO		38
E925	A12959	P4	2006-10-21	DYER ISLAND	1.72	3	RELEASE	2006-11-28	DYER ISLAND	2.9	NO		38
E926	A12918	P4	2006-10-21	DYER ISLAND	1.7	3	RELEASE	2006-11-28	DYER ISLAND	2.78	NO		38
E927	A12879	P4	2006-10-21	DYER ISLAND	1.72	3	RELEASE	2006-11-28	DYER ISLAND	2.72	YES		38
E928		P4	2006-10-21	DYER ISLAND	1.64	3	RELEASE	2006-12-01	DYER ISLAND	2.54	NO		41
E929		P4	2006-10-21	DYER ISLAND	2.24	3	RELEASE	2006-12-05	ROBBEN ISLAND	3.14	NO		45
E930		P4	2006-10-21	DYER ISLAND	1.98	3	RELEASE	2006-12-01	DYER ISLAND	2.86	NO		41
E931	A12314	P4	2006-10-21	DYER ISLAND	2.42	3	RELEASE	2006-11-15	ROBBEN ISLAND	2.56	NO		25
E932	A12927	P4	2006-10-21	DYER ISLAND	2.06	3	RELEASE	2006-11-28	DYER ISLAND	2.94	NO		38
E933		P4	2006-10-21	DYER ISLAND	1.92	3	RELEASE	2006-12-01	DYER ISLAND	2.58	NO		41
E934		P4	2006-10-21	DYER ISLAND	2.1	3	RELEASE	2006-12-01	DYER ISLAND	2.6	NO		41
E935	A12846	P4	2006-10-21	DYER ISLAND	2.34	3	RELEASE	2006-11-21	DYER ISLAND	3.06	YES		31
E936		P4	2006-10-21	DYER ISLAND	1.8	2	RELEASE	2006-12-01	DYER ISLAND	3.04	YES		41
E937	A12903	P4	2006-10-21	DYER ISLAND	2.08	3	RELEASE	2006-11-21	DYER ISLAND	3.02	YES		31
E938	A12418	P4	2006-10-21	DYER ISLAND	1.84	3	RELEASE	2006-12-05	ROBBEN ISLAND	2.92	NO		45
E939	A12425	P4	2006-10-21	DYER ISLAND	2.14	3	RELEASE	2006-11-15	ROBBEN ISLAND	2.66	NO		25
E940	A12163	P4	2006-10-21	DYER ISLAND	2.24	3	RELEASE	2006-11-15	ROBBEN ISLAND	2.66	NO		25
E941	A12820	P4	2006-10-21	DYER ISLAND	1.74	3	RELEASE	2006-11-28	DYER ISLAND	3.6	YES		38
E942	A12832	P4	2006-10-21	DYER ISLAND	1.88	3	RELEASE	2006-11-28	DYER ISLAND	3.4	NO		38
E943	A12328	P4	2006-10-21	DYER ISLAND	2.12	3	RELEASE	2007-01-16	ROBBEN ISLAND	2.64	YES		87
E944	A12931	P4	2006-10-21	DYER ISLAND	2.3	3	RELEASE	2006-11-28	DYER ISLAND	2.68	NO		38
E945	A12861	P4	2006-10-21	DYER ISLAND	1.88	3	RELEASE	2006-11-28	DYER ISLAND	3.38	NO		38
E946	R4034	P4	2006-10-21	DYER ISLAND	1.74	3	RELEASE	2006-12-19	ROBBEN ISLAND	2.96	YES		59
E947	A12756	P4	2006-10-21	DYER ISLAND	2.16	3	DIED	2006-11-30			YES	MALARIA	40
E948	A12788	P4	2006-10-21	DYER ISLAND	2.16	3	RELEASE	2006-11-21	DYER ISLAND	2.92	NO		31
E949		P4	2006-10-21	DYER ISLAND	1.9	3	RELEASE	2006-12-01	DYER ISLAND	2.74	NO		41
E950	A12836	P4	2006-10-21	DYER ISLAND	2.56	3	RELEASE	2006-11-21	DYER ISLAND	3.6	NO		31
E951		P4	2006-10-21	DYER ISLAND	2	3	RELEASE	2006-12-01	DYER ISLAND	2.6	NO		41
E952		P4	2006-10-21	DYER ISLAND	1.66	3	RELEASE	2006-12-05	ROBBEN ISLAND	3.04	NO		45
E953	A12754	P4	2006-10-21	DYER ISLAND	2.12	3	RELEASE	2006-11-21	DYER ISLAND	3.02	NO		31
E954	A12758	P4	2006-10-21	DYER ISLAND	2.3	3	RELEASE	2006-11-21	DYER ISLAND	3.44	NO		31
E955		P4	2006-10-21	DYER ISLAND	1.96	3	RELEASE	2006-12-01	DYER ISLAND	2.9	NO		41
E956		P4	2006-10-21	DYER ISLAND	1.68	3	RELEASE	2006-12-05	ROBBEN ISLAND	2.82	NO		45
E957		P4	2006-10-21	DYER ISLAND	1.78	3	RELEASE	2006-12-05	ROBBEN ISLAND	2.76	NO		45
E958	A12858	P4	2006-10-21	DYER ISLAND	2.06	3	RELEASE	2006-11-28	DYER ISLAND	3.34	YES		38
E959	A12828	P4	2006-10-21	DYER ISLAND	1.92	3	RELEASE	2006-12-05	ROBBEN ISLAND	2.98	NO		45
E960	A12806	P4	2006-10-21	DYER ISLAND	1.92	3	RELEASE	2006-11-28	DYER ISLAND	2.78	NO		38
E961		P4	2006-10-21	DYER ISLAND	1.8	3	RELEASE	2006-12-01	DYER ISLAND	2.52	NO		41
E962	A12752	P4	2006-10-21	DYER ISLAND	2.26	3	RELEASE	2006-11-21	DYER ISLAND	2.94	NO		31
E963	A12877	P4	2006-10-21	DYER ISLAND	2.22	3	RELEASE	2006-11-28	DYER ISLAND	3.34	NO		38
E964	A12898	P4	2006-10-21	DYER ISLAND	2.32	3	RELEASE	2006-12-08	ROBBEN ISLAND	3.2	NO		48
E965	A12825	P4	2006-10-21	DYER ISLAND	2.74	3	RELEASE	2006-11-21	DYER ISLAND	3.28	NO		31
E966	A12168	P4	2006-10-21	DYER ISLAND	2.16	3	RELEASE	2006-12-01	DYER ISLAND	2.6	NO		41
E967		P4	2006-10-21	DYER ISLAND	2.58	3	RELEASE	2006-12-01	DYER ISLAND	3.28	NO		41
E968		P4	2006-10-21	DYER ISLAND	2.34	3	RELEASE	2006-12-08	ROBBEN ISLAND	3.58	NO		48
E969		P4	2006-10-21	DYER ISLAND	1.86	3	RELEASE	2006-12-08	ROBBEN ISLAND	2.62	NO		48
E970	A12824	P4	2006-10-21	DYER ISLAND	2.5	3	RELEASE	2006-11-21	DYER ISLAND	3.6	NO		31
E971	A12827	P4	2006-10-21	DYER ISLAND	1.96	3	RELEASE	2006-11-28	DYER ISLAND	2.94	NO		38
E972	R3452	P4	2006-10-21	DYER ISLAND	1.7	3	RELEASE	2006-12-19	ROBBEN ISLAND	3.28	NO		59
E973		P4	2006-10-21	DYER ISLAND	1.58	3	RELEASE	2006-12-01	DYER ISLAND	2.76	NO		41
E974		P4	2006-10-21	DYER ISLAND	2.08	3	RELEASE	2006-12-08	ROBBEN ISLAND	2.86	NO		48
E975	A12407	P4	2006-10-21	DYER ISLAND	2.6	3	RELEASE	2006-11-15	ROBBEN ISLAND	2.94	NO		25
E976	A12815	P4	2006-10-21	DYER ISLAND	2.42	3	RELEASE	2006-11-28	DYER ISLAND	3.46	NO		38
E977	A12302	P4	2006-10-21	DYER ISLAND	2.22	3	RELEASE	2006-12-08	ROBBEN ISLAND	2.66	NO		48
E978	A12794	P4	2006-10-21	DYER ISLAND	2.28	3	RELEASE	2006-11-21	DYER ISLAND	3.08	NO		31
E979		P4	2006-10-21	DYER ISLAND	1.62	3	RELEASE	2006-12-05	ROBBEN ISLAND	3.66	NO		45
E980		P4	2006-10-21	DYER ISLAND	1.98	3	RELEASE	2006-12-05	ROBBEN ISLAND	3	NO		45
E981	A12980	P4	2006-10-21	DYER ISLAND	1.84	3	RELEASE	2006-11-28	DYER ISLAND	2.76	NO		38
E982	A12835	P4	2006-10-21	DYER ISLAND	2.12	3	RELEASE	2006-11-21	DYER ISLAND	3.18	NO		31
E983		P4	2006-10-21	DYER ISLAND	1.9	3	RELEASE	2006-12-08	ROBBEN ISLAND	3.36	NO		48
E984		P4	2006-10-21	DYER ISLAND	2.06	3	RELEASE	2006-12-01	DYER ISLAND	3.26	YES		41
E985	A12805	P4	2006-10-21	DYER ISLAND	2.22	3	RELEASE	2006-11-28	DYER ISLAND	3.14	YES		38
E986	A12926	P4	2006-10-21	DYER ISLAND	1.82	3	RELEASE	2006-11-28	DYER ISLAND	3.02	NO		38
E987		P4	2006-10-21	DYER ISLAND	1.86	3	RELEASE	2006-12-01	DYER ISLAND	2.82	YES		41
E988		P4	2006-10-21	DYER ISLAND	1.94	3	RELEASE	2006-12-01	DYER ISLAND	2.72	NO		41
E989		P4	2006-10-21	DYER ISLAND	1.84	3	RELEASE	2006-12-01	DYER ISLAND	3.16	NO		41
E990	A12996	P4	2006-10-21	DYER ISLAND	1.66	3	RELEASE	2006-11-28	DYER ISLAND	3.36	NO		38
E991	A12986	P4	2006-10-21	DYER ISLAND	1.58	3	RELEASE	2006-12-01	DYER ISLAND	3	NO		41
E992	R2102	P4	2006-10-21	DYER ISLAND	2.34	3	RELEASE	2007-01-09	ROBBEN ISLAND	3.3	YES		80
E993	A12426	P4	2006-10-21	DYER ISLAND	2.6	3	RELEASE	2006-11-15	ROBBEN ISLAND	2.9	NO		25
E994	R2043	P4	2006-10-21	DYER ISLAND	2.5	3	RELEASE	2006-12-28	ROBBEN ISLAND	3.24	NO		68
E995	A12763	P4	2006-10-21	DYER ISLAND	2.3	3	RELEASE	2006-11-21	DYER ISLAND	3.04	YES		31
E996	A12934	P4	2006-10-21	DYER ISLAND	2.4	3	RELEASE	2006-11-28	DYER ISLAND	3.24	NO		38
E997	A12876	P4	2006-10-21	DYER ISLAND	2.26	3	RELEASE	2006-12-01	DYER ISLAND	3.28	YES		41
E998		P4	2006-10-21	DYER ISLAND	2.08	3	RELEASE	2006-12-08	ROBBEN ISLAND	3.8	NO		48
E999	R0124	P4	2006-10-21	DYER ISLAND	1.6	3	RELEASE	2006-12-19	ROBBEN ISLAND	2.94	NO		59
E1132	R2864	P3	2006-11-16	BETTY'S BAY	1.08	1	RELEASE	2007-01-16	ROBBEN ISLAND	2.64	NO		61
E1133	R2360	P3	2006-11-16	BETTY'S BAY	1.1	1	RELEASE	2007-01-23	ROBBEN ISLAND	3.4	NO		68
E1134	R2079	P3	2006-11-16	BETTY'S BAY	0.98	1	RELEASE	2007-01-09	ROBBEN ISLAND	2.6	NO		54
E1137		P4	2006-11-16	BETTY'S BAY	2.16	3	DIED	2007-01-02			NO	BLIND	47
E1138	R2674	P4	2006-11-16	BETTY'S BAY	1.9	3	DIED	2007-01-05			YES	MALARIA	50
E1135	R2294	P2	2006-11-17	BETTY'S BAY	0.87	2	RELEASE	2007-01-16	ROBBEN ISLAND	2.9	YES		60
E1136		P2	2006-11-17	BETTY'S BAY	0.92	1	DIED	2006-12-11			NO	AIRSACCULITIS AND PNEUMONIA	24
E1139		P4	2006-11-22	DYER ISLAND	1.94	3	RELEASE	2006-12-12	ROBBEN ISLAND	2.64	NO		20
E1140	R1474	P4	2006-11-22	DYER ISLAND	2.28	2	RELEASE	2007-01-16	ROBBEN ISLAND	2.94	NO		55
E1141		P4	2006-11-22	DYER ISLAND	2.64	3	RELEASE	2006-12-05	ROBBEN ISLAND	2.92	NO		13
E1142		P4	2006-11-22	DYER ISLAND	1.6	3	RELEASE	2006-12-12	ROBBEN ISLAND	2.7	NO		20
E1143	R2397	P3	2006-11-24	ROBBEN ISLAND	0.84	1	RELEASE	2007-01-23	ROBBEN ISLAND	2.76	NO		60
E1144		P3	2006-11-24	ROBBEN ISLAND	0.84	1	DIED	2006-11-30			NO	WEAK, EMACIATED CHICK	6
E1145	R2969	P3	2006-11-24	ROBBEN ISLAND	0.8	1	RELEASE	2007-01-23	ROBBEN ISLAND	2.96	NO		60
E1146		P3	2006-11-24	ROBBEN ISLAND	1.02	1	DIED	2006-12-07			NO	MULTIPLE ORGAN INFECTION	13
E1147		P3	2006-11-24	ROBBEN ISLAND	1.04	1	DIED	2006-12-01			NO	MULTIPLE ORGAN INFECTION	7
E1148		P3	2006-11-24	ROBBEN ISLAND	1.02	1	DIED	2006-11-25			NO	WEAK, EMACIATED CHICK	1
E1149		P3	2006-11-24	ROBBEN ISLAND	1.1	1	DIED	2006-12-01			YES	MALARIA	7
E1150		P3	2006-11-24	ROBBEN ISLAND	0.94	1	DIED	2006-11-30			NO	AIRSACCULITIS AND PNEUMONIA	6
E1151		P3	2006-11-24	ROBBEN ISLAND	1.02	1	DIED	2006-11-29			NO	AIRSACCULITIS AND PNEUMONIA	5
E1152		P3	2006-11-24	ROBBEN ISLAND	0.96	1	DIED	2006-11-29			NO	WEAK, EMACIATED CHICK	5
E1153	R1341	P4	2006-11-24	ROBBEN ISLAND	1.62	2	RELEASE	2007-01-16	ROBBEN ISLAND	3	NO		53
E1154	R1078	P4	2006-11-24	ROBBEN ISLAND	1.26	1	RELEASE	2007-01-09	ROBBEN ISLAND	3.24	NO		46
E1155	R0034	P4	2006-11-24	ROBBEN ISLAND	1.48	2	RELEASE	2007-01-16	ROBBEN ISLAND	2.66	YES		53
E1156	A12402	P4	2006-11-24	ROBBEN ISLAND	1.7	2	DIED	2007-02-19			YES	AIRSACCULITIS AND PNEUMONIA	87
E1157	R3959	P3	2006-11-24	ROBBEN ISLAND	1.06	1	RELEASE	2007-01-09	ROBBEN ISLAND	2.6	NO		46
E1158	R0266	P3	2006-11-24	ROBBEN ISLAND	1.24	1	RELEASE	2007-01-16	ROBBEN ISLAND	3.18	NO		53
E1159	R0604	P4	2006-11-24	ROBBEN ISLAND	1.72	2	RELEASE	2007-02-06	ROBBEN ISLAND	3.32	NO		74
E1160	R3985	P4	2006-11-24	ROBBEN ISLAND	1.7	2	RELEASE	2007-01-16	ROBBEN ISLAND	3.4	NO		53
E1161	R1921	P4	2006-11-24	ROBBEN ISLAND	1.38	2	RELEASE	2007-01-16	ROBBEN ISLAND	3.02	NO		53
E1162		P3	2006-11-24	ROBBEN ISLAND	1.18	1	DIED	2006-12-01			NO	WEAK, EMACIATED CHICK	7
E1163	R3035	P3	2006-11-24	ROBBEN ISLAND	1.66	2	DIED	2007-02-16			NO	AIRSACCULITIS AND PNEUMONIA	84
E1164	R1501	P4	2006-11-24	ROBBEN ISLAND	1.24	2	RELEASE	2007-01-09	ROBBEN ISLAND	2.78	NO		46
E1165	R3066	P4	2006-11-24	ROBBEN ISLAND	1.4	2	RELEASE	2007-01-09	ROBBEN ISLAND	2.58	NO		46
E1166	R0167	P4	2006-11-24	ROBBEN ISLAND	1.48	2	RELEASE	2007-02-06	ROBBEN ISLAND	2.56	NO		74
E1167	R1048	P4	2006-11-24	ROBBEN ISLAND	1.24	2	RELEASE	2007-02-06	ROBBEN ISLAND	3.34	NO		74
E1168	R4886	P4	2006-11-24	ROBBEN ISLAND	1.54	2	RELEASE	2007-01-30	ROBBEN ISLAND	2.66	NO		67
E1169	R2586	P4	2006-11-24	ROBBEN ISLAND	2.22	2	RELEASE	2007-01-30	ROBBEN ISLAND	3.14	NO		67
E1170	R0532	P4	2006-11-24	ROBBEN ISLAND	1.62	2	RELEASE	2007-01-23	ROBBEN ISLAND	2.74	NO		60
E1171		P4	2006-11-24	ROBBEN ISLAND	1.26	2	DIED	2006-12-17			NO	FUNGAL AIRSACCULITIS AND PNEUMONIA	23
E1172	R3894	P4	2006-11-24	ROBBEN ISLAND	1.72	2	RELEASE	2007-01-23	ROBBEN ISLAND	2.7	NO		60
E1173	R1659	P4	2006-11-24	ROBBEN ISLAND	2.26	2	RELEASE	2006-12-20	ROBBEN ISLAND	3.04	NO		26
E1174		BLUE	2006-11-24	ROBBEN ISLAND	2.18	3	RELEASE	2006-12-12	ROBBEN ISLAND	2.58	NO		18
E1175		BLUE	2006-11-24	ROBBEN ISLAND	2.1	3	RELEASE	2006-12-12	ROBBEN ISLAND	2.66	NO		18
E1176		BLUE	2006-11-24	ROBBEN ISLAND	2.58	3	RELEASE	2006-12-05	ROBBEN ISLAND	2.92	NO		11
E1177		BLUE	2006-11-24	ROBBEN ISLAND	2.16	3	RELEASE	2006-12-05	ROBBEN ISLAND	2.6	NO		11
E1178	R4792	BLUE	2006-11-24	ROBBEN ISLAND	1.82	3	RELEASE	2006-12-20	ROBBEN ISLAND	2.66	NO		26
E1179		BLUE	2006-11-24	ROBBEN ISLAND	2.86	3	RELEASE	2006-12-05	ROBBEN ISLAND	3.28	NO		11
E1180		P4	2006-11-24	ROBBEN ISLAND	1.88	2	DIED	2006-12-29			NO	AIRSACCULITIS AND PNEUMONIA	35
E1181		BLUE	2006-11-24	ROBBEN ISLAND	2.36	3	RELEASE	2006-12-05	ROBBEN ISLAND	2.62	NO		11
E1182		P4	2006-11-24	ROBBEN ISLAND	1.64	3	DIED	2006-12-02			NO	AIRSACCULITIS AND PNEUMONIA	8
E1183		BLUE	2006-11-24	ROBBEN ISLAND	2.8	3	RELEASE	2006-12-05	ROBBEN ISLAND	3.7	NO		11
E1184	R0969	BLUE	2006-11-24	ROBBEN ISLAND	2.3	3	RELEASE	2007-01-03	ROBBEN ISLAND	3.22	NO		40
E1185	R3061	P4	2006-11-24	ROBBEN ISLAND	1.88	3	RELEASE	2007-01-23	ROBBEN ISLAND	2.76	YES		60
E1186	R0908	BLUE	2006-11-24	ROBBEN ISLAND	1.34	3	DIED	2006-12-20			YES	MALARIA	26
E1187	R0186	BLUE	2006-11-24	ROBBEN ISLAND	2.06	3	RELEASE	2006-12-20	ROBBEN ISLAND	2.94	NO		26
E1188		BLUE	2006-11-24	ROBBEN ISLAND	2.48	3	RELEASE	2006-12-12	ROBBEN ISLAND	2.66	YES		18
E1189	R3508	BLUE	2006-11-24	ROBBEN ISLAND	2.06	2	RELEASE	2007-01-03	ROBBEN ISLAND	2.94	NO		40
E1190	R0574	BLUE	2006-11-24	ROBBEN ISLAND	1.96	2	RELEASE	2006-12-20	ROBBEN ISLAND	2.76	NO		26
E1191		BLUE	2006-11-24	ROBBEN ISLAND	2.02	2	RELEASE	2006-12-12	ROBBEN ISLAND	2.72	NO		18
E1192		BLUE	2006-11-24	ROBBEN ISLAND	2.1	3	RELEASE	2006-12-12	ROBBEN ISLAND	2.52	NO		18
E1193	R1833	P4	2006-11-24	ROBBEN ISLAND	1.54	3	RELEASE	2006-12-20	ROBBEN ISLAND	2.8	NO		26
E1194		BLUE	2006-11-24	ROBBEN ISLAND	2.22	3	RELEASE	2006-12-05	ROBBEN ISLAND	2.96	NO		11
E1195		BLUE	2006-11-24	ROBBEN ISLAND	1.96	3	RELEASE	2006-12-05	ROBBEN ISLAND	2.7	NO		11
E1196	R3284	P4	2006-11-24	ROBBEN ISLAND	2.38	3	RELEASE	2006-12-20	ROBBEN ISLAND	3.4	NO		26
E1197		BLUE	2006-11-24	ROBBEN ISLAND	2.08	3	RELEASE	2006-12-05	ROBBEN ISLAND	2.94	NO		11
E1198	R1499	P4	2006-11-24	ROBBEN ISLAND	1.74	3	RELEASE	2006-12-20	ROBBEN ISLAND	2.74	NO		26
E1199		BLUE	2006-11-24	ROBBEN ISLAND	2.38	3	RELEASE	2006-12-05	ROBBEN ISLAND	2.76	NO		11
E1200	R1003	P4	2006-11-24	ROBBEN ISLAND	1.98	3	RELEASE	2007-01-03	ROBBEN ISLAND	2.66	YES		40
E1201	R2758	P4	2006-11-24	ROBBEN ISLAND	1.36	2	RELEASE	2006-12-20	ROBBEN ISLAND	2.78	YES		26
E1202	R2588	P4	2006-11-24	ROBBEN ISLAND	1.64	3	RELEASE	2006-12-20	ROBBEN ISLAND	3.02	NO		26
E1203	R1493	BLUE	2006-11-24	ROBBEN ISLAND	2.76	3	RELEASE	2006-12-20	ROBBEN ISLAND	3.46	NO		26
E1204	R1905	BLUE	2006-11-24	ROBBEN ISLAND	1.6	3	DIED	2007-02-20			YES	MALARIA	88
E1205		BLUE	2006-11-24	ROBBEN ISLAND	2.92	2	RELEASE	2006-12-05	ROBBEN ISLAND	3.32	NO		11
E1206		P4	2006-11-24	ROBBEN ISLAND	2.38	3	RELEASE	2006-12-12	ROBBEN ISLAND	3.06	NO		18
E1207		BLUE	2006-11-24	ROBBEN ISLAND	2.42	3	RELEASE	2006-12-05	ROBBEN ISLAND	2.8	NO		11
E1208	R4398	P4	2006-11-24	ROBBEN ISLAND	1.9	3	RELEASE	2006-12-20	ROBBEN ISLAND	2.82	NO		26
E1209		P4	2006-11-24	ROBBEN ISLAND	2.3	3	RELEASE	2006-12-12	ROBBEN ISLAND	3.3	NO		18
E1210	R1725	BLUE	2006-11-24	ROBBEN ISLAND	1.48	3	DIED	2007-02-16			YES	MALARIA	84
E1211	R3795	P4	2006-11-24	ROBBEN ISLAND	1.86	3	RELEASE	2006-12-20	ROBBEN ISLAND	2.56	NO		26
E1212		P4	2006-11-24	ROBBEN ISLAND	2.22	3	RELEASE	2006-12-12	ROBBEN ISLAND	2.64	NO		18
E1213	R0464	P4	2006-11-24	ROBBEN ISLAND	1.86	3	RELEASE	2007-02-27	ROBBEN ISLAND	2.7	YES		95
E1214		BLUE	2006-11-24	ROBBEN ISLAND	2.54	3	RELEASE	2006-12-05	ROBBEN ISLAND	3.02	NO		11
E1215	R0190	P4	2006-11-24	ROBBEN ISLAND	1.54	3	RELEASE	2007-01-23	ROBBEN ISLAND	3.56	NO		60
E1216	R4218	P4	2006-11-24	ROBBEN ISLAND	1.98	3	DIED	2006-12-16			YES	MALARIA	22
E1217	R2798	P4	2006-11-24	ROBBEN ISLAND	1.76	3	RELEASE	2006-12-20	ROBBEN ISLAND	2.62	NO		26
E1218	R1060	P4	2006-11-24	ROBBEN ISLAND	1.68	3	RELEASE	2006-12-20	ROBBEN ISLAND	2.54	NO		26
E1219		P4	2006-11-24	ROBBEN ISLAND	2.26	2	RELEASE	2006-12-05	ROBBEN ISLAND	3.4	NO		11
E1220	R0748	P4	2006-11-24	ROBBEN ISLAND	2.04	3	RELEASE	2007-01-03	ROBBEN ISLAND	3.04	YES		40
E1222	R2514	P4	2006-11-24	ROBBEN ISLAND	1.54	2	DIED	2006-12-29			YES	MALARIA	35
E1223	R3679	P4	2006-11-24	ROBBEN ISLAND	2.18	2	RELEASE	2006-12-20	ROBBEN ISLAND	2.82	NO		26
E1224	R4925	P4	2006-11-24	ROBBEN ISLAND	1.78	3	RELEASE	2007-01-16	ROBBEN ISLAND	3	NO		53
E1225	R3669	P4	2006-11-24	ROBBEN ISLAND	2.66	3	RELEASE	2006-12-20	ROBBEN ISLAND	3.28	NO		26
E1226	R1556	P4	2006-11-24	ROBBEN ISLAND	2.22	3	RELEASE	2006-12-20	ROBBEN ISLAND	2.68	NO		26
E1227		P4	2006-11-24	ROBBEN ISLAND	2.02	3	RELEASE	2006-12-12	ROBBEN ISLAND	2.8	NO		18
E1228	R2202	P4	2006-11-24	ROBBEN ISLAND	1.28	3	RELEASE	2007-02-06	ROBBEN ISLAND	2.66	NO		74
E1229	R1348	P4	2006-11-24	ROBBEN ISLAND	1.78	3	RELEASE	2006-12-20	ROBBEN ISLAND	2.7	NO		26
E1230		P4	2006-11-24	ROBBEN ISLAND	2	3	RELEASE	2006-12-08	ROBBEN ISLAND	2.6	NO		14
E1231	R3760	P4	2006-11-24	ROBBEN ISLAND	1.72	3	RELEASE	2006-12-20	ROBBEN ISLAND	2.82	NO		26
E1232		P4	2006-11-24	ROBBEN ISLAND	2.26	3	RELEASE	2006-12-12	ROBBEN ISLAND	2.74	YES		18
E1233	R3768	P4	2006-11-24	ROBBEN ISLAND	2.18	3	RELEASE	2006-12-20	ROBBEN ISLAND	3.02	NO		26
E1234	R0265	P4	2006-11-24	ROBBEN ISLAND	1.54	3	RELEASE	2007-03-13	ROBBEN ISLAND	2.54	YES		109
E1235	R0767	P4	2006-11-24	ROBBEN ISLAND	1.26	3	RELEASE	2007-01-23	ROBBEN ISLAND	3.22	YES		60
E1236	R3986	P4	2006-11-24	ROBBEN ISLAND	2.14	3	RELEASE	2006-12-20	ROBBEN ISLAND	2.8	YES		26
E1237	R1202	P4	2006-11-24	ROBBEN ISLAND	1.48	3	RELEASE	2007-01-09	ROBBEN ISLAND	2.8	NO		46
E1238	R2111	P4	2006-11-24	ROBBEN ISLAND	2.02	3	DIED	2007-01-06			YES	MALARIA	43
E1239		P4	2006-11-24	ROBBEN ISLAND	2.64	3	RELEASE	2006-12-12	ROBBEN ISLAND	3.08	NO		18
E1240B		BLUE	2006-11-24	ROBBEN ISLAND	2.32	2	RELEASE	2006-12-12	ROBBEN ISLAND	2.76	NO		18
E1240A	R2755	P4	2006-11-24	ROBBEN ISLAND	1.64	2	RELEASE	2007-01-03	ROBBEN ISLAND	2.62	NO		40
E1241		P4	2006-11-24	ROBBEN ISLAND	1.6	3	RELEASE	2006-12-12	ROBBEN ISLAND	2.74	NO		18
E1242	R2817	P4	2006-11-24	ROBBEN ISLAND	2.02	2	RELEASE	2006-12-28	ROBBEN ISLAND	2.72	NO		34
E1243		P4	2006-11-24	ROBBEN ISLAND	2.52	3	RELEASE	2006-12-12	ROBBEN ISLAND	2.96	NO		18
E1244		P4	2006-11-24	ROBBEN ISLAND	2.16	3	RELEASE	2006-12-12	ROBBEN ISLAND	2.92	NO		18
E1245	R0747	P4	2006-11-24	ROBBEN ISLAND	2.18	3	RELEASE	2006-12-20	ROBBEN ISLAND	3.08	NO		26
E1246	R1335	P4	2006-11-24	ROBBEN ISLAND	1.82	3	RELEASE	2007-01-09	ROBBEN ISLAND	3.3	NO		46
E1247		P4	2006-11-24	ROBBEN ISLAND	2.22	3	DIED	2006-12-02			NO	UNDETERMINED	8
E1248	R3059	P4	2006-11-24	ROBBEN ISLAND	1.54	3	RELEASE	2007-01-23	ROBBEN ISLAND	2.8	NO		60
E1249	R0252	P4	2006-11-24	ROBBEN ISLAND	1.88	3	DIED	2006-12-22			YES	MALARIA	28
E1250	R0760	P4	2006-11-24	ROBBEN ISLAND	1.28	3	RELEASE	2007-01-16	ROBBEN ISLAND	2.8	NO		53
E1251	R3096	P4	2006-11-24	ROBBEN ISLAND	1.36	3	RELEASE	2007-01-16	ROBBEN ISLAND	2.74	NO		53
E1252	R0503	P4	2006-11-24	ROBBEN ISLAND	1.36	3	RELEASE	2007-01-03	ROBBEN ISLAND	2.72	NO		40
E1255		BLUE	2006-11-24	ROBBEN ISLAND	1.86	3	RELEASE	2006-12-12	ROBBEN ISLAND	2.6	NO		18
E1256	R0053	P4	2006-11-24	ROBBEN ISLAND	1.54	3	RELEASE	2006-12-20	ROBBEN ISLAND	3.1	NO		26
E1257	R3334	P3	2006-11-27	BETTY'S BAY	0.998	1	RELEASE	2007-01-09	ROBBEN ISLAND	2.64	NO		43
E1261	R3447	P3	2006-12-04	BETTY'S BAY	1.09	1	RELEASE	2007-01-09	ROBBEN ISLAND	2.78	NO		36
E1262	R2006	P3	2006-12-04	BETTY'S BAY	1.01	1	RELEASE	2007-01-23	ROBBEN ISLAND	2.9	NO		50
E1263	R3730	P3	2006-12-04	BETTY'S BAY	0.998	1	RELEASE	2007-03-06	ROBBEN ISLAND	3.08	YES		92
E1264	R4907	BLUE	2006-12-04	BETTY'S BAY	1.98	3	RELEASE	2006-12-20	ROBBEN ISLAND	3.02	NO		16
E1265	R1302	BLUE	2006-12-04	BETTY'S BAY	2.26	3	RELEASE	2007-01-09	ROBBEN ISLAND	3.36	NO		36
E1266	R0412	BLUE	2006-12-04	BETTY'S BAY	2.6	3	RELEASE	2007-01-09	ROBBEN ISLAND	3.54	NO		36
E1268	R4701	BLUE	2006-12-06	BETTY'S BAY	2.24	3	RELEASE	2007-01-09	ROBBEN ISLAND	3.36	NO		34
E1269	R2182	BLUE	2006-12-06	BETTY'S BAY	1.94	3	DIED	2006-12-26			YES	MALARIA	20
E1270	R1910	BLUE	2006-12-06	BETTY'S BAY	2.24	3	RELEASE	2006-12-20	ROBBEN ISLAND	3.18	NO		14
E1272	R1693	P4	2006-12-07	BETTY'S BAY	2.16	2	RELEASE	2007-01-09	ROBBEN ISLAND	3.22	NO		33
E1273		P4	2006-12-07	BETTY'S BAY	1.78	2	DIED	2006-12-20			NO	FUNGAL AIRSACCULITIS AND PNEUMONIA	13
E1274	R0236	P3	2006-12-07	BETTY'S BAY	1.16	1	RELEASE	2007-02-21	ROBBEN ISLAND	3.16	NO		76
E1275	R0016	P4	2006-12-07	BETTY'S BAY	1.92	2	RELEASE	2007-01-30	ROBBEN ISLAND	3	NO		54
E1276	R0465	P4	2006-12-07	BETTY'S BAY	1.94	2	RELEASE	2007-01-09	ROBBEN ISLAND	3.12	NO		33
E1277	R1658	P4	2006-12-07	BETTY'S BAY	1.84	2	RELEASE	2007-01-09	ROBBEN ISLAND	3.2	NO		33
E1278	R4257	P4	2006-12-07	BETTY'S BAY	1.38	2	RELEASE	2007-02-06	ROBBEN ISLAND	2.58	NO		61
E1279	R0578	P4	2006-12-07	BETTY'S BAY	1.68	2	RELEASE	2007-01-09	ROBBEN ISLAND	2.74	NO		33
E1280	R2279	BLUE	2006-12-07	BETTY'S BAY	2.62	3	RELEASE	2007-01-16	ROBBEN ISLAND	3.24	NO		40
E1281	R2866	BLUE	2006-12-07	BETTY'S BAY	2.06	3	RELEASE	2007-01-23	ROBBEN ISLAND	2.5	NO		47
E1282	R3630	BLUE	2006-12-07	BETTY'S BAY	2.5	3	RELEASE	2007-01-03	ROBBEN ISLAND	3.52	NO		27
E1283	R3421	BLUE	2006-12-07	BETTY'S BAY	2.4	3	RELEASE	2007-01-09	ROBBEN ISLAND	3.46	NO		33
E1284	R0049	BLUE	2006-12-07	BETTY'S BAY	2.38	3	RELEASE	2007-01-09	ROBBEN ISLAND	3	NO		33
E1285	R4329	BLUE	2006-12-07	BETTY'S BAY	2.44	3	RELEASE	2006-12-20	ROBBEN ISLAND	2.92	NO		13
E1286	R0655	BLUE	2006-12-07	BETTY'S BAY	2.12	3	RELEASE	2007-01-09	ROBBEN ISLAND	2.98	NO		33
E1291	R2134	BLUE	2006-12-14	BETTY'S BAY	2.5	3	RELEASE	2007-01-09	ROBBEN ISLAND	2.92	NO		26
E1292	R3470	BLUE	2006-12-14	BETTY'S BAY	2.56	3	RELEASE	2007-02-06	ROBBEN ISLAND	2.72	NO		54

## Sheet: 2007
SANCCOB NO	SAFRING NO	AGE	ADMISSIONDATE	AREA FOUND	ADMISSION WEIGHT	HABITUS	OUTCOME	OUTCOME DATE	RELEASE AREA	RELEASE WEIGHT	MALARIA POSITIVE	CAUSE OF DEATH DIAGNOSIS	DURATION STAY
F352	R4526	P3	2007-10-02	DYER ISLAND	1.181	2	RELEASE	2007/11/06	ROBBEN ISLAND	2.86	NO		35
F353	R1689	P4	2007-10-02	DYER ISLAND	1.14	1	RELEASE	2007/12/05	DYER ISLAND	2.58	YES		64
F354	R4173	P4	2007-10-02	DYER ISLAND	1.34	1	RELEASE	2007/12/05	DYER ISLAND	3.1	NO		64
F355	R0505	BLUE	2007-10-02	DYER ISLAND	1.644	3	RELEASE	2007/12/11	DYER ISLAND	2.52	NO		70
F362		P1	2007-10-12	DYER ISLAND	0.474	1	DIED	2007/10/13			NO	WEAK, EMACIATED CHICK	1
F363	R0499	P3	2007-10-15	DYER ISLAND	1.008	1	RELEASE	2007/11/29	ROBBEN ISLAND	2.86	NO		45
F364		P3	2007-10-18	BETTY'S BAY	1.01	2	DIED	2007/11/29			NO	AIRSACCULITIS AND PNEUMONIA	42
F365	R0468	BLUE	2007-10-18	BETTY'S BAY	2	3	DIED	2007/12/28			YES	MALARIA	71
F371		P2	2007-10-26	DYER ISLAND	1.02	1	DIED	2008/01/04			NO	MALARIA	70
F372	R1526	BLUE	2007-10-28	DYER ISLAND	2.64	2	RELEASE	2007/11/29	ROBBEN ISLAND	3.3	NO		32
F373		P4	2007-10-28	DYER ISLAND	2.16	2	RELEASE	2007/11/29	ROBBEN ISLAND	3.16	NO		32
F374	R3619	BLUE	2007-10-28	DYER ISLAND	2.06	3	RELEASE	2007/11/13	ROBBEN ISLAND	2.6	NO		16
F375		P4	2007-10-28	DYER ISLAND	2.04	3	DIED	2007/11/06			NO	AIRSACCULITIS AND PNEUMONIA	9
F376	R3057	BLUE	2007-10-28	DYER ISLAND	1.8	3	RELEASE	2007/12/05	DYER ISLAND	3.04	NO		38
F377		P3	2007-10-28	DYER ISLAND	1.18	3	DIED	2007/12/20			YES	MALARIA	53
F378	A12514	P4	2007-10-28	DYER ISLAND	1.64	2	RELEASE	2007/12/11	DYER ISLAND	2.74	NO		44
F379		P3	2007-10-28	DYER ISLAND	0.92	3	DIED	2007/12/20			YES	MALARIA	53
F380		P3	2007-10-28	DYER ISLAND	0.96	3	DIED	2007/12/12			NO	AIRSACCULITIS AND PNEUMONIA	45
F381		P4	2007-10-28	DYER ISLAND	1.72	2	DIED	2008/01/01			NO	MALARIA	65
F382		P3	2007-10-28	DYER ISLAND	0.92	3	RELEASE	2008/01/03	DYER ISLAND	3.1	NO		67
F383	R4954	BLUE	2007-10-28	DYER ISLAND	1.82	2	RELEASE	2007/11/29	ROBBEN ISLAND	3.04	NO		32
F384		P2	2007-10-28	DYER ISLAND	0.64	1	DIED	2007/12/05			NO	WEAK, EMACIATED CHICK	38
F385	A12505	P4	2007-10-28	DYER ISLAND	1.68	2	RELEASE	2007/12/11	DYER ISLAND	2.72	NO		44
F386	A12516	P3	2007-10-28	DYER ISLAND	1.02	1	RELEASE	2007/12/11	DYER ISLAND	2.68	NO		44
F387		P3	2007-10-28	DYER ISLAND	0.94	3	RELEASE	2008/01/09	ROBBEN ISLAND	3.4	NO		73
F388		P4	2007-10-28	DYER ISLAND	1.7	2	DIED	2008/04/03			NO	MALARIA	158
F389		BLUE	2007-10-28	DYER ISLAND	1.3	3	RELEASE	2007/11/29	ROBBEN ISLAND	2.78	NO		32
F390		P3	2007-10-28	DYER ISLAND	1.26	2	RELEASE	2008/01/29	ROBBEN ISLAND	3.16	NO		93
F391		P2	2007-10-28	DYER ISLAND	0.7	3	RELEASE	2008/02/12	ROBBEN ISLAND	3.1	NO		107
F392	R2568	BLUE	2007-10-28	DYER ISLAND	1.7	3	RELEASE	2007/12/05	DYER ISLAND	3.08	NO		38
F393	A13102	P3	2007-10-28	DYER ISLAND	1.16	3	RELEASE	2007/12/19	DYER ISLAND	2.62	NO		52
F394		P4	2007-10-28	DYER ISLAND	1.8	2	DIED	2008/01/10			YES	MALARIA	74
F395	A12548	BLUE	2007-10-28	DYER ISLAND	1.6	3	RELEASE	2007/12/19	DYER ISLAND	3.02	NO		52
F396		P3	2007-10-28	DYER ISLAND	0.96	3	RELEASE	2008/01/16	ROBBEN ISLAND	3.42	NO		80
F397		P2	2007-10-28	DYER ISLAND	0.82	3	DIED	2007/11/09			NO	AIRSACCULITIS AND PNEUMONIA	12
F398	R1775	BLUE	2007-10-28	DYER ISLAND	2.42	3	RELEASE	2007/12/05	DYER ISLAND	3.2	NO		38
F399		P4	2007-10-28	DYER ISLAND	1.78	2	RELEASE	2007/11/29	ROBBEN ISLAND	3	NO		32
F400		P2	2007-10-28	DYER ISLAND	0.754	2	RELEASE	2008/01/16	ROBBEN ISLAND	2.6	NO		80
F401		P3	2007-10-28	DYER ISLAND	1.76	2	RELEASE	2007/11/29	ROBBEN ISLAND	2.78	NO		32
F402	A12577	BLUE	2007-10-28	DYER ISLAND	1.56	3	RELEASE	2007/12/05	DYER ISLAND	2.9	NO		38
F403		P2	2007-10-28	DYER ISLAND	0.781	3	DIED	2008/01/21			YES	MALARIA	85
F404	A12581	BLUE	2007-10-28	DYER ISLAND	1.48	3	RELEASE	2007/12/05	DYER ISLAND	2.56	NO		38
F405	A13142	P4	2007-10-28	DYER ISLAND	1.28	3	RELEASE	2007/12/11	DYER ISLAND	2.7	NO		44
F406		P1	2007-10-28	DYER ISLAND	0.505	3	DIED	2008/02/25			YES	MALARIA	120
F407		P2	2007-10-28	DYER ISLAND	0.6	2	RELEASE	2008/01/29	ROBBEN ISLAND	3	NO		93
F408	A12543	BLUE	2007-10-28	DYER ISLAND	2.02	3	RELEASE	2007/12/11	DYER ISLAND	2.68	NO		44
F409		P2	2007-10-28	DYER ISLAND	0.634	2	RELEASE	2008/03/05	ROBBEN ISLAND	3	YES		129
F410		P2	2007-10-28	DYER ISLAND	0.615	2	RELEASE	2008/02/27	ROBBEN ISLAND	3.56	YES		122
F411	A13144	BLUE	2007-10-28	DYER ISLAND	2.54	3	RELEASE	2007/12/11	DYER ISLAND	2.72	NO		44
F412	A12519	P3	2007-10-28	DYER ISLAND	1.42	2	DIED	2007/12/19			NO	DIED DURING TRANSPORT	52
F413	A12586	P4	2007-10-28	DYER ISLAND	2	3	RELEASE	2007/12/05	DYER ISLAND	2.9	NO		38
F414	A12560	BLUE	2007-10-28	DYER ISLAND	1.4	3	RELEASE	2007/12/05	DYER ISLAND	2.9	NO		38
F415		P4	2007-10-28	DYER ISLAND	1.54	2	RELEASE	2008/01/29	ROBBEN ISLAND	2.72	YES		93
F416	A12555	BLUE	2007-10-28	DYER ISLAND	1.84	3	RELEASE	2007/12/05	DYER ISLAND	2.78	NO		38
F417		P4	2007-10-28	DYER ISLAND	1.4	2	RELEASE	2008/01/09	ROBBEN ISLAND	3.5	NO		73
F418		P3	2007-10-28	DYER ISLAND	1.58	2	DIED	2007/12/11			YES	MALARIA	44
F419	A12550	BLUE	2007-10-28	DYER ISLAND	1.2	2	RELEASE	2007/12/11	DYER ISLAND	2.46	NO		44
F420	A13132	P3	2007-10-28	DYER ISLAND	1.6	3	RELEASE	2008/01/09	ROBBEN ISLAND	3.08	NO		73
F421		P3	2007-10-28	DYER ISLAND	1.86	2	RELEASE	2008/01/09	ROBBEN ISLAND	2.9	NO		73
F422	A12507	P4	2007-10-28	DYER ISLAND	1.8	3	RELEASE	2007/12/11	DYER ISLAND	3.16	NO		44
F423	A12511	P3	2007-10-28	DYER ISLAND	1.12	3	RELEASE	2007/12/11	DYER ISLAND	2.6	NO		44
F424	A12559	P3	2007-10-28	DYER ISLAND	1.48	2	RELEASE	2007/12/05	DYER ISLAND	2.66	NO		38
F425	A12576	P4	2007-10-28	DYER ISLAND	1.8	3	RELEASE	2007/12/05	DYER ISLAND	3.3	NO		38
F426	A12570	P4	2007-10-28	DYER ISLAND	1.58	3	RELEASE	2007/12/05	DYER ISLAND	2.6	NO		38
F427	R3423	BLUE	2007-10-28	DYER ISLAND	2.36	3	RELEASE	2007/11/29	ROBBEN ISLAND	3.04	NO		32
F428	A12528	P3	2007-10-28	DYER ISLAND	1.5	2	RELEASE	2007/12/11	DYER ISLAND	3.2	NO		44
F429	F0071	P3	2007-10-28	DYER ISLAND	1.42	2	RELEASE	2007/12/19	DYER ISLAND	2.86	NO		52
F430	A12569	P4	2007-10-28	DYER ISLAND	2.3	3	RELEASE	2007/12/05	DYER ISLAND	3.06	NO		38
F431		P3	2007-10-28	DYER ISLAND	1.24	2	DIED	2007/11/15			YES	MALARIA	18
F432	A13127	P4	2007-10-28	DYER ISLAND	2	3	RELEASE	2007/12/19	DYER ISLAND	2.98	NO		52
F433	A13145	P4	2007-10-28	DYER ISLAND	1.62	3	RELEASE	2008/01/16	ROBBEN ISLAND	2.4	YES		80
F434		P2	2007-10-28	DYER ISLAND	1.06	2	RELEASE	2008/01/09	ROBBEN ISLAND	3.42	NO		73
F435	A12510	P3	2007-10-28	DYER ISLAND	1.3	2	RELEASE	2007/12/11	DYER ISLAND	2.82	NO		44
F436		P4	2007-10-28	DYER ISLAND	2	3	DIED	2007/12/28			NO	FUNGAL AIRSACCULITIS AND PNEUMONIA	61
F437	A13137	P3	2007-10-28	DYER ISLAND	1.54	3	RELEASE	2007/12/11	DYER ISLAND	2.72	NO		44
F438		P4	2007-10-28	DYER ISLAND	1.78	3	DIED	2007/11/05			NO	AIRSACCULITIS AND PNEUMONIA	8
F439	A13105	P3	2007-10-28	DYER ISLAND	1.94	2	RELEASE	2007/12/11	DYER ISLAND	2.62	NO		44
F440	A12575	P4	2007-10-28	DYER ISLAND	1.78	3	RELEASE	2007/12/05	DYER ISLAND	2.72	NO		38
F441	A12565	P4	2007-10-28	DYER ISLAND	1.58	3	RELEASE	2007/12/05	DYER ISLAND	3.4	NO		38
F442		P3	2007-10-28	DYER ISLAND	1.48	2	RELEASE	2007/12/04	ROBBEN ISLAND	2.8	NO		37
F443	A12545	P3	2007-10-28	DYER ISLAND	2.2	3	RELEASE	2007/12/11	DYER ISLAND	2.66	NO		44
F444		P4	2007-10-28	DYER ISLAND	1.88	3	DIED	2007/11/05			NO	AIRSACCULITIS AND PNEUMONIA	8
F445	F0046	P4	2007-10-28	DYER ISLAND	1.74	3	RELEASE	2007/12/19	DYER ISLAND	2.84	NO		52
F446		P4	2007-10-28	DYER ISLAND	1.72	3	DIED	2008/01/02			YES	MALARIA	66
F447	A12512	P3	2007-10-28	DYER ISLAND	2.22	2	RELEASE	2007/12/11	DYER ISLAND	2.92	NO		44
F448		P4	2007-10-28	DYER ISLAND	1.64	3	DIED	2007/12/07			YES	MALARIA	40
F449	A12502	P3	2007-10-28	DYER ISLAND	1.32	2	DIED	2007/12/16			YES	MALARIA	49
F450		P4	2007-10-28	DYER ISLAND	2.1	3	RELEASE	2007/11/29	ROBBEN ISLAND	3.2	NO		32
F451		P3	2007-10-28	DYER ISLAND	1.6	2	DIED	2008/01/10			YES	MALARIA	74
F452		P3	2007-10-28	DYER ISLAND	1.38	2	DIED	2007/12/18			YES	MALARIA	51
F453	A13113	P3	2007-10-28	DYER ISLAND	1.52	2	RELEASE	2007/12/11	DYER ISLAND	2.92	NO		44
F454		P3	2007-10-28	DYER ISLAND	1.52	3	DIED	2008/01/15			YES	MALARIA	79
F455	A13108	P2	2007-10-28	DYER ISLAND	1.34	2	DIED	2008/01/04			YES	ENTERITIS	68
F456		P4	2007-10-28	DYER ISLAND	1.8	3	RELEASE	2007/12/19	DYER ISLAND	2.88	NO		52
F457		P3	2007-10-28	DYER ISLAND	1.3	2	DIED	2007/11/11			NO	FUNGAL AIRSACCULITIS AND PNEUMONIA	14
F458	A13109	P2	2007-10-28	DYER ISLAND	1.38	2	DIED	2007/12/21			YES	MALARIA	54
F459		P4	2007-10-28	DYER ISLAND	2.34	3	RELEASE	2007/11/29	ROBBEN ISLAND	3.06	NO		32
F460	A13139	P3	2007-10-28	DYER ISLAND	1.3	2	RELEASE	2007/12/11	DYER ISLAND	2.66	NO		44
F461	A12585	P4	2007-10-28	DYER ISLAND	1.96	3	RELEASE	2007/12/05	DYER ISLAND	3.2	NO		38
F462	F0064	P4	2007-10-28	DYER ISLAND	1.92	3	RELEASE	2007/12/18	DYER ISLAND	3.12	YES		51
F463		P4	2007-10-28	DYER ISLAND	1.74	2	RELEASE	2007/12/04	ROBBEN ISLAND	2.66	NO		37
F464	A12584	P3	2007-10-28	DYER ISLAND	1.92	3	RELEASE	2007/12/05	DYER ISLAND	2.74	NO		38
F465		P4	2007-10-28	DYER ISLAND	1.68	3	RELEASE	2007/12/04	ROBBEN ISLAND	3	NO		37
F466	F0038	P3	2007-10-28	DYER ISLAND	1.54	2	RELEASE	2007/12/19	DYER ISLAND	2.98	NO		52
F467	F0075	P3	2007-10-28	DYER ISLAND	1.44	2	RELEASE	2007/12/19	DYER ISLAND	3.4	NO		52
F469	F0068	P2	2007-10-30	DYER ISLAND	0.8	3	RELEASE	2008/01/09	ROBBEN ISLAND	3.66	NO		71
F470	F0061	P2	2007-10-30	DYER ISLAND	1.08	3	RELEASE	2008/01/03	DYER ISLAND	3.38	NO		65
F471		P2	2007-10-30	DYER ISLAND	1	3	DIED	2008/02/09			NO	MALARIA	102
F472	F0070	P2	2007-10-30	DYER ISLAND	0.76	3	RELEASE	2007/12/19	DYER ISLAND	2.78	NO		50
F473		P2	2007-10-30	DYER ISLAND	0.78	3	RELEASE	2007/12/28	DYER ISLAND	3.16	NO		59
F474		P2	2007-10-30	DYER ISLAND	0.58	3	RELEASE	2008/01/03	DYER ISLAND	2.94	NO		65
F475		P2	2007-10-30	DYER ISLAND	1.08	3	RELEASE	2007/12/28	DYER ISLAND	2.7	NO		59
F476	A13122	P3	2007-10-30	DYER ISLAND	1.08	3	DIED	2008/01/07			NO	MALARIA	69
F477		P2	2007-10-30	DYER ISLAND	1.14	3	RELEASE	2008/01/03	DYER ISLAND	2.66	NO		65
F478		P2	2007-10-30	DYER ISLAND	1.14	3	RELEASE	2007/12/04	ROBBEN ISLAND	2.76	NO		35
F479	F0063	P3	2007-10-30	DYER ISLAND	1.38	3	RELEASE	2007/12/19	DYER ISLAND	2.92	NO		50
F480		P3	2007-10-30	DYER ISLAND	1.48	3	RELEASE	2007/12/04	ROBBEN ISLAND	2.8	NO		35
F481	R1922	BLUE	2007-10-30	DYER ISLAND	1.46	3	RELEASE	2007/12/04	ROBBEN ISLAND	2.76	NO		35
F482		BLUE	2007-10-30	DYER ISLAND	2.02	3	RELEASE	2007/11/29	ROBBEN ISLAND	2.84	NO		30
F483		P4	2007-10-30	DYER ISLAND	2.22	3	RELEASE	2007/11/29	ROBBEN ISLAND	3.34	NO		30
F484	A12571	P4	2007-10-30	DYER ISLAND	1.72	3	RELEASE	2007/12/05	DYER ISLAND	2.78	NO		36
F485	A13135	P3	2007-10-30	DYER ISLAND	1.9	3	DIED	2007/12/19			NO	DIED DURING TRANSPORT	50
F486		P3	2007-10-30	DYER ISLAND	1.42	3	RELEASE	2008/01/09	ROBBEN ISLAND	3.08	NO		71
F487		P3	2007-10-30	DYER ISLAND	1.32	3	RELEASE	2008/02/12	ROBBEN ISLAND	2.82	YES		105
F488		P4	2007-10-30	DYER ISLAND	1.54	3	RELEASE	2007/12/04	ROBBEN ISLAND	2.86	NO		35
F489	A12573	P4	2007-10-30	DYER ISLAND	1.98	3	RELEASE	2007/12/05	DYER ISLAND	2.92	NO		36
F490	A13119	P4	2007-10-30	DYER ISLAND	1.8	3	RELEASE	2007/12/11	DYER ISLAND	2.94	NO		42
F491		P3	2007-10-30	DYER ISLAND	1.86	3	RELEASE	2007/11/29	ROBBEN ISLAND	2.68	NO		30
F492	A12537	P3	2007-10-30	DYER ISLAND	1.62	3	DIED	2007/12/10			NO	DIED DURING TRANSPORT	41
F493	A12593	P2	2007-10-30	DYER ISLAND	1.2	3	RELEASE	2007/12/11	DYER ISLAND	2.94	NO		42
F494	A12541	P3	2007-10-30	DYER ISLAND	1.96	3	RELEASE	2007/12/11	DYER ISLAND	3.5	NO		42
F495		P2	2007-10-30	DYER ISLAND	1.3	3	DIED	2007/12/24			YES	MALARIA	55
F496		P4	2007-10-30	DYER ISLAND	1.64	3	DIED	2007/11/11			YES	MALARIA	12
F501	A12518	P4	2007-11-02	DYER ISLAND	2.06	3	RELEASE	2007/12/19	DYER ISLAND	3.42	NO		47
F502		P2	2007-11-02	DYER ISLAND	0.6	1	DIED	2008/02/18			NO	MALARIA	108
F503	A12589	P4	2007-11-02	DYER ISLAND	2	3	RELEASE	2007/12/05	DYER ISLAND	2.8	NO		33
F504		P2	2007-11-02	DYER ISLAND	0.6	2	DIED	2008/01/10			YES	MALARIA	69
F505	A12587	BLUE	2007-11-02	DYER ISLAND	2.2	3	RELEASE	2007/12/05	DYER ISLAND	2.58	NO		33
F506		P2	2007-11-02	DYER ISLAND	0.558	2	DIED	2008/01/23			YES	ENTERITIS	82
F507		P2	2007-11-02	DYER ISLAND	0.507	2	DIED	2008/01/25			YES	AIRSACCULITIS AND PNEUMONIA	84
F508		P3	2007-11-02	DYER ISLAND	1.2	2	RELEASE	2008/01/29	ROBBEN ISLAND	3.5	YES		88
F509	F0069	P2	2007-11-02	DYER ISLAND	0.82	2	RELEASE	2007/12/19	DYER ISLAND	2.72	NO		47
F510	F0060	P4	2007-11-02	DYER ISLAND	2.08	3	RELEASE	2007/12/19	DYER ISLAND	2.6	NO		47
F511	R0223	BLUE	2007-11-02	DYER ISLAND	2.2	3	RELEASE	2007/11/29	ROBBEN ISLAND	2.96	NO		27
F512		P2	2007-11-02	DYER ISLAND	0.96	2	RELEASE	2008/01/09	ROBBEN ISLAND	2.78	NO		68
F513		P4	2007-11-02	DYER ISLAND	1.9	3	RELEASE	2007/12/04	ROBBEN ISLAND	3.04	NO		32
F514		P4	2007-11-02	DYER ISLAND	2.4	3	RELEASE	2007/11/29	ROBBEN ISLAND	3.16	NO		27
F515		P3	2007-11-02	DYER ISLAND	0.78	1	RELEASE	2007/12/19	DYER ISLAND	2.84	NO		47
F516		BLUE	2007-11-02	DYER ISLAND	1.66	2	RELEASE	2007/11/29	ROBBEN ISLAND	2.5	NO		27
F517		P4	2007-11-02	DYER ISLAND	2.45	3	RELEASE	2007/11/29	ROBBEN ISLAND	3.44	NO		27
F518	A12566	BLUE	2007-11-02	DYER ISLAND	1.88	2	RELEASE	2007/12/05	DYER ISLAND	2.74	NO		33
F519		P4	2007-11-02	DYER ISLAND	1.86	3	DIED	2007/12/27			YES	MALARIA	55
F520		P2	2007-11-02	DYER ISLAND	1.06	2	RELEASE	2008/02/27	ROBBEN ISLAND	3.46	YES		117
F521		BLUE	2007-11-02	DYER ISLAND	1.62	3	DIED	2007/12/18			NO	BUMBLEFOOT	46
F522	F0056	P2	2007-11-02	DYER ISLAND	0.76	1	RELEASE	2007/12/19	DYER ISLAND	2.5	NO		47
F523	F0080	P4	2007-11-02	DYER ISLAND	1.88	3	RELEASE	2007/12/19	DYER ISLAND	2.62	NO		47
F524	F0085	P4	2007-11-02	DYER ISLAND	2.52	3	RELEASE	2007/12/19	DYER ISLAND	3.52	NO		47
F525		P2	2007-11-02	DYER ISLAND	0.52	2	DIED	2007/12/16			NO	MALARIA	44
F526	A12551	BLUE	2007-11-02	DYER ISLAND	1.82	2	RELEASE	2007/12/05	DYER ISLAND	2.56	NO		33
F527	A12536	P4	2007-11-02	DYER ISLAND	1.8	3	RELEASE	2007/12/19	DYER ISLAND	3.48	NO		47
F528		BLUE	2007-11-02	DYER ISLAND	1.56	2	RELEASE	2007/11/29	ROBBEN ISLAND	2.5	NO		27
F529	A13125	P3	2007-11-02	DYER ISLAND	1.4	3	RELEASE	2007/12/19	DYER ISLAND	3.48	NO		47
F530		P2	2007-11-02	DYER ISLAND	0.58	1	DIED	2007/11/02			NO	WEAK, EMACIATED CHICK	0
F531	A12504	P4	2007-11-02	DYER ISLAND	1.66	3	RELEASE	2007/12/19	DYER ISLAND	3.14	NO		47
F532		BLUE	2007-11-02	DYER ISLAND	2.08	2	RELEASE	2007/11/29	ROBBEN ISLAND	3.16	NO		27
F533		P3	2007-11-02	DYER ISLAND	1.56	3	RELEASE	2008/01/29	ROBBEN ISLAND	3.16	YES		88
F534	A13141	P3	2007-11-02	DYER ISLAND	1.44	3	RELEASE	2007/12/11	DYER ISLAND	2.82	NO		39
F535	R1166	BLUE	2007-11-02	DYER ISLAND	2.44	3	DIED	2007/12/26			YES	MALARIA	54
F536		P4	2007-11-02	DYER ISLAND	1.78	3	RELEASE	2007/11/29	ROBBEN ISLAND	2.96	NO		27
F537		P3	2007-11-02	DYER ISLAND	1.26	3	DIED	2007/12/17			YES	MALARIA	45
F538	R2699	BLUE	2007-11-02	DYER ISLAND	2.46	3	RELEASE	2007/12/05	DYER ISLAND	3.02	NO		33
F539		P2	2007-11-02	DYER ISLAND	0.7	2	DIED	2008/01/17			NO	MALARIA	76
F540	F0083	P4	2007-11-02	DYER ISLAND	1.76	2	RELEASE	2008/01/09	ROBBEN ISLAND	3.34	NO		68
F541	R0013	BLUE	2007-11-02	DYER ISLAND	2.14	3	RELEASE	2007/11/29	ROBBEN ISLAND	2.88	NO		27
F542	A12506	P3	2007-11-02	DYER ISLAND	1.56	3	RELEASE	2007/12/11	DYER ISLAND	3.02	NO		39
F543	F0042	P3	2007-11-02	DYER ISLAND	1.12	2	RELEASE	2008/03/11	ROBBEN ISLAND	2.6	YES		130
F544		P4	2007-11-02	DYER ISLAND	1.64	3	RELEASE	2007/11/29	ROBBEN ISLAND	2.64	NO		27
F545	A12501	BLUE	2007-11-02	DYER ISLAND	1.98	2	RELEASE	2007/12/19	DYER ISLAND	3.4	YES		47
F546	A13134	P3	2007-11-02	DYER ISLAND	1.42	3	RELEASE	2007/12/11	DYER ISLAND	2.66	NO		39
F547	F0057	P2	2007-11-02	DYER ISLAND	0.88	2	RELEASE	2007/12/19	DYER ISLAND	2.64	NO		47
F548	A12567	P4	2007-11-02	DYER ISLAND	1.66	3	RELEASE	2007/12/05	DYER ISLAND	2.72	NO		33
F549	A12564	P3	2007-11-02	DYER ISLAND	1.54	3	RELEASE	2007/12/05	DYER ISLAND	2.66	NO		33
F550		BLUE	2007-11-02	DYER ISLAND	1.7	2	RELEASE	2007/12/04	ROBBEN ISLAND	2.66	NO		32
F551		P2	2007-11-02	DYER ISLAND	0.651	2	DIED	2007/12/02			NO	WEAK, EMACIATED CHICK	30
F552		P4	2007-11-02	DYER ISLAND	2	2	RELEASE	2008/01/09	ROBBEN ISLAND	3.52	NO		68
F553		P2	2007-11-02	DYER ISLAND	0.653	2	DIED	2008/01/19			YES	MALARIA	78
F554		P4	2007-11-02	DYER ISLAND	2.02	3	RELEASE	2007/11/29	ROBBEN ISLAND	2.8	NO		27
F555		P2	2007-11-02	DYER ISLAND	0.61	2	RELEASE	2007/12/28	DYER ISLAND	3.08	NO		56
F556	A12503	P4	2007-11-02	DYER ISLAND	1.74	3	RELEASE	2007/12/19	DYER ISLAND	2.72	NO		47
F557		P4	2007-11-02	DYER ISLAND	1.94	3	RELEASE	2007/12/04	ROBBEN ISLAND	2.6	NO		32
F558		P4	2007-11-02	DYER ISLAND	2.08	3	DIED	2007/11/25			NO	AIRSACCULITIS AND PNEUMONIA	23
F559	A13117	P3	2007-11-02	DYER ISLAND	1.5	2	RELEASE	2007/12/11	DYER ISLAND	2.62	NO		39
F560	A12597	P4	2007-11-02	DYER ISLAND	1.7	2	RELEASE	2008/02/12	ROBBEN ISLAND	3.5	YES		102
F561		P2	2007-11-02	DYER ISLAND	0.88	1	RELEASE	2007/12/28	DYER ISLAND	2.66	NO		56
F562	F0073	P4	2007-11-02	DYER ISLAND	1.68	3	RELEASE	2007/12/19	DYER ISLAND	2.46	NO		47
F563	A12558	P4	2007-11-02	DYER ISLAND	2.22	3	RELEASE	2007/12/05	DYER ISLAND	3.18	NO		33
F564		P1	2007-11-02	DYER ISLAND	0.445	1	DIED	2007/11/03			NO	WEAK, EMACIATED CHICK	1
F565	A13112	P4	2007-11-02	DYER ISLAND	1.72	3	RELEASE	2007/12/11	DYER ISLAND	2.64	NO		39
F566	A13143	P3	2007-11-02	DYER ISLAND	1.58	2	RELEASE	2007/12/28	DYER ISLAND	2.92	NO		56
F567		P3	2007-11-02	DYER ISLAND	1.2	3	RELEASE	2008/01/03	DYER ISLAND	2.42	YES		62
F568		P2	2007-11-02	DYER ISLAND	0.82	1	DIED	2008/01/28			NO	MALARIA	87
F569	A13106	P4	2007-11-02	DYER ISLAND	1.68	3	RELEASE	2007/12/11	DYER ISLAND	2.56	NO		39
F570		P4	2007-11-02	DYER ISLAND	2	3	RELEASE	2007/12/04	ROBBEN ISLAND	2.82	NO		32
F571		P2	2007-11-02	DYER ISLAND	0.664	2	RELEASE	2007/12/28	DYER ISLAND	3.22	NO		56
F572	A13148	P3	2007-11-02	DYER ISLAND	1.34	3	DIED	2007/12/28			YES	MALARIA	56
F573	A13110	P4	2007-11-02	DYER ISLAND	1.68	2	RELEASE	2007/12/19	DYER ISLAND	3.08	NO		47
F574		P4	2007-11-02	DYER ISLAND	1.2	2	RELEASE	2007/12/04	ROBBEN ISLAND	2.7	NO		32
F575	A12552	P4	2007-11-02	DYER ISLAND	1.92	3	RELEASE	2007/12/05	DYER ISLAND	2.64	NO		33
F576	A12580	P3	2007-11-02	DYER ISLAND	1.3	2	RELEASE	2007/12/11	DYER ISLAND	2.44	NO		39
F577	A13111	P4	2007-11-02	DYER ISLAND	1.66	3	RELEASE	2007/12/11	DYER ISLAND	2.98	NO		39
F578		P4	2007-11-02	DYER ISLAND	1.96	3	RELEASE	2007/12/04	ROBBEN ISLAND	3.1	NO		32
F579		P2	2007-11-02	DYER ISLAND	0.92	1	DIED	2008/01/03			YES	MALARIA	62
F580		P4	2007-11-02	DYER ISLAND	1.7	3	RELEASE	2007/12/04	ROBBEN ISLAND	2.8	NO		32
F581		P4	2007-11-02	DYER ISLAND	2.32	3	RELEASE	2007/11/29	ROBBEN ISLAND	2.56	NO		27
F582	A12596	P4	2007-11-02	DYER ISLAND	1.66	3	RELEASE	2007/12/11	DYER ISLAND	2.78	NO		39
F583		P3	2007-11-02	DYER ISLAND	1.16	2	RELEASE	2008/01/09	ROBBEN ISLAND	3.2	NO		68
F584		P4	2007-11-02	DYER ISLAND	1.88	2	RELEASE	2008/01/29	ROBBEN ISLAND	3.32	YES		88
F585		P4	2007-11-02	DYER ISLAND	1.94	3	DIED	2007/11/22			YES	MALARIA	20
F586		P2	2007-11-02	DYER ISLAND	0.98	1	DIED	2007/12/28			YES	MALARIA	56
F587		P4	2007-11-02	DYER ISLAND	2.14	3	RELEASE	2007/11/29	ROBBEN ISLAND	3.14	NO		27
F588		P4	2007-11-02	DYER ISLAND	2.1	3	RELEASE	2007/12/04	ROBBEN ISLAND	3.16	NO		32
F589		P3	2007-11-02	DYER ISLAND	1.03	1	DIED	2007/12/08			NO	AIRSACCULITIS AND PNEUMONIA	36
F590		BLUE	2007-11-02	DYER ISLAND	1.56	3	RELEASE	2007/11/29	ROBBEN ISLAND	2.5	NO		27
F591	A13114	P3	2007-11-02	DYER ISLAND	1.44	3	RELEASE	2007/12/19	DYER ISLAND	2.62	NO		47
F592	F0077	P3	2007-11-02	DYER ISLAND	1.08	3	RELEASE	2007/12/19	DYER ISLAND	2.76	NO		47
F593		P3	2007-11-02	DYER ISLAND	1.16	1	DIED	2008/01/15			YES	MALARIA	74
F594	F0076	P3	2007-11-02	DYER ISLAND	1.26	2	RELEASE	2007/12/19	DYER ISLAND	2.58	NO		47
F595		P3	2007-11-02	DYER ISLAND	1.54	3	RELEASE	2008/02/27	ROBBEN ISLAND	2.54	YES		117
F596		P3	2007-11-02	DYER ISLAND	1.42	3	RELEASE	2007/12/04	ROBBEN ISLAND	2.62	NO		32
F597		P3	2007-11-02	DYER ISLAND	1.26	2	RELEASE	2007/12/28	DYER ISLAND	2.94	NO		56
F598	R2624	BLUE	2007-11-02	DYER ISLAND	2.02	3	DIED	2007/11/22			YES	MALARIA	20
F599	F0088	P3	2007-11-02	DYER ISLAND	1.6	3	RELEASE	2007/12/19	DYER ISLAND	3.26	NO		47
F600	F0072	P3	2007-11-02	DYER ISLAND	1.24	3	RELEASE	2007/12/19	DYER ISLAND	2.78	NO		47
F601	R0363	BLUE	2007-11-02	DYER ISLAND	1.86	3	RELEASE	2007/11/29	ROBBEN ISLAND	2.52	NO		27
F602		P4	2007-11-02	DYER ISLAND	1.98	3	RELEASE	2007/11/29	ROBBEN ISLAND	3.08	NO		27
F603	F0051	P3	2007-11-02	DYER ISLAND	1.22	1	RELEASE	2008/01/03	DYER ISLAND	3.44	NO		62
F604		P3	2007-11-02	DYER ISLAND	1.72	3	RELEASE	2008/03/05	ROBBEN ISLAND	2.74	YES		124
F605	A12553	BLUE	2007-11-02	DYER ISLAND	2.14	3	RELEASE	2007/12/05	DYER ISLAND	2.86	NO		33
F606		P2	2007-11-02	DYER ISLAND	1	1	RELEASE	2008/01/16	ROBBEN ISLAND	2.86	NO		75
F607	A12532	P3	2007-11-02	DYER ISLAND	1.44	3	RELEASE	2007/12/11	DYER ISLAND	2.92	NO		39
F608	A12520	P3	2007-11-02	DYER ISLAND	1.97	3	RELEASE	2007/12/11	DYER ISLAND	3.52	NO		39
F609	A13118	BLUE	2007-11-02	DYER ISLAND	2.06	3	RELEASE	2007/12/11	DYER ISLAND	3.1	NO		39
F610		P3	2007-11-02	DYER ISLAND	1.2	2	DIED	2008/01/06			NO	MALARIA	65
F611		P4	2007-11-02	DYER ISLAND	2.02	3	RELEASE	2008/01/03	DYER ISLAND	2.94	YES		62
F612		P4	2007-11-02	DYER ISLAND	1.98	3	RELEASE	2007/12/04	ROBBEN ISLAND	3	NO		32
F613	A12535	BLUE	2007-11-02	DYER ISLAND	1.26	2	RELEASE	2007/12/11	DYER ISLAND	2.68	NO		39
F614		P2	2007-11-02	DYER ISLAND	1.36	3	DIED	2008/01/24			YES	MALARIA	83
F615		P4	2007-11-02	DYER ISLAND	1.88	3	DIED	2007/11/25			YES	MALARIA	23
F616	A13123	P3	2007-11-02	DYER ISLAND	1.32	3	RELEASE	2008/02/12	ROBBEN ISLAND	3.06	YES		102
F617		BLUE	2007-11-02	DYER ISLAND	1.82	3	RELEASE	2007/11/29	ROBBEN ISLAND	2.52	NO		27
F618		P2	2007-11-02	DYER ISLAND	1.38	3	RELEASE	2007/12/19	DYER ISLAND	2.88	NO		47
F619	A12527	P3	2007-11-02	DYER ISLAND	1.54	3	RELEASE	2007/12/11	DYER ISLAND	3.26	NO		39
F620	A12533	P4	2007-11-02	DYER ISLAND	1.68	3	RELEASE	2007/12/11	DYER ISLAND	2.94	NO		39
F621	R0130	BLUE	2007-11-02	DYER ISLAND	2.18	3	RELEASE	2007/12/04	ROBBEN ISLAND	2.68	NO		32
F622		P4	2007-11-02	DYER ISLAND	2.12	3	RELEASE	2007/12/04	ROBBEN ISLAND	2.64	NO		32
F623	A12588	P4	2007-11-02	DYER ISLAND	1.76	3	RELEASE	2007/12/05	DYER ISLAND	2.66	NO		33
F624	A13103	P3	2007-11-02	DYER ISLAND	1.48	3	RELEASE	2007/12/11	DYER ISLAND	2.76	NO		39
F625		P3	2007-11-02	DYER ISLAND	1.42	3	DIED	2007/12/19			YES	MALARIA	47
F626		BLUE	2007-11-02	DYER ISLAND	1.9	3	RELEASE	2007/11/29	ROBBEN ISLAND	2.9	NO		27
F627		P3	2007-11-02	DYER ISLAND	1.32	2	RELEASE	2008/01/03	DYER ISLAND	3.36	NO		62
F628	F0065	P3	2007-11-02	DYER ISLAND	1.62	3	RELEASE	2007/12/19	DYER ISLAND	2.86	NO		47
F629		BLUE	2007-11-02	DYER ISLAND	2.06	3	DIED	2007/11/28			NO	FUNGAL AIRSACCULITIS AND PNEUMONIA	26
F630	A12568	P4	2007-11-02	DYER ISLAND	2.16	3	RELEASE	2007/12/05	DYER ISLAND	3.36	NO		33
F631		P3	2007-11-02	DYER ISLAND	1.42	2	DIED	2007/12/19			NO	DIED DURING TRANSPORT	47
F632		P4	2007-11-02	DYER ISLAND	2.14	3	RELEASE	2007/11/29	ROBBEN ISLAND	2.82	NO		27
F633	A13140	P4	2007-11-02	DYER ISLAND	1.68	3	RELEASE	2007/12/11	DYER ISLAND	2.92	NO		39
F634	A12578	BLUE	2007-11-02	DYER ISLAND	2.4	3	RELEASE	2007/12/05	DYER ISLAND	3.34	NO		33
F635	F0058	P3	2007-11-02	DYER ISLAND	2.68	3	RELEASE	2007/12/19	DYER ISLAND	3.5	YES		47
F636		P4	2007-11-02	DYER ISLAND	1.8	3	RELEASE	2007/11/29	ROBBEN ISLAND	2.62	NO		27
F637	A13149	P4	2007-11-02	DYER ISLAND	1.94	3	RELEASE	2007/12/19	DYER ISLAND	3.12	NO		47
F638	A12562	P3	2007-11-02	DYER ISLAND	1.58	3	RELEASE	2007/12/05	DYER ISLAND	2.44	NO		33
F639	A12557	BLUE	2007-11-02	DYER ISLAND	1.76	3	RELEASE	2007/12/05	DYER ISLAND	2.66	NO		33
F640	A12544	P4	2007-11-02	DYER ISLAND	1.66	3	RELEASE	2007/12/11	DYER ISLAND	2.76	NO		39
F641	A12579	P4	2007-11-02	DYER ISLAND	1.78	3	RELEASE	2007/12/05	DYER ISLAND	2.76	NO		33
F642	A12532	P3	2007-11-02	DYER ISLAND	2.18	3	DIED	2007/12/19			NO	DIED DURING TRANSPORT	47
F643		P3	2007-11-02	DYER ISLAND	1.24	2	RELEASE	2007/12/28	DYER ISLAND	3	NO		56
F644		P4	2007-11-02	DYER ISLAND	1.54	2	RELEASE	2007/12/28	DYER ISLAND	3.12	YES		56
F645	A13107	P4	2007-11-02	DYER ISLAND	2.1	3	DIED	2007/12/14			YES	MALARIA	42
F646		P4	2007-11-02	DYER ISLAND	2.08	3	RELEASE	2007/11/29	ROBBEN ISLAND	3.2	NO		27
F647		P3	2007-11-02	DYER ISLAND	1.48	3	RELEASE	2007/12/19	DYER ISLAND	3.14	NO		47
F648		P4	2007-11-02	DYER ISLAND	1.98	3	RELEASE	2007/12/04	ROBBEN ISLAND	2.7	NO		32
F649	A12515	P3	2007-11-02	DYER ISLAND	1.62	3	RELEASE	2007/12/19	DYER ISLAND	3.16	NO		47
F650		P4	2007-11-02	DYER ISLAND	1.88	3	RELEASE	2008/02/12	ROBBEN ISLAND	3.16	YES		102
F651		P3	2007-11-02	DYER ISLAND	0.96	1	DIED	2007/11/29			NO	WEAK, EMACIATED CHICK	27
F652	A12522	P3	2007-11-02	DYER ISLAND	1.7	3	RELEASE	2007/12/11	DYER ISLAND	2.96	NO		39
F653	A12600	P3	2007-11-02	DYER ISLAND	1.54	3	RELEASE	2007/12/19	DYER ISLAND	3.08	NO		47
F654		P4	2007-11-02	DYER ISLAND	1.92	3	RELEASE	2007/11/29	ROBBEN ISLAND	2.76	NO		27
F655		P4	2007-11-02	DYER ISLAND	1.64	3	RELEASE	2008/02/12	ROBBEN ISLAND	3.3	NO		102
F656		P3	2007-11-02	DYER ISLAND	1.46	3	RELEASE	2007/12/19	DYER ISLAND	2.64	NO		47
F657		P4	2007-11-02	DYER ISLAND	1.7	2	DIED	2007/12/31			YES	MALARIA	59
F658	A12529	P4	2007-11-02	DYER ISLAND	1.8	3	RELEASE	2007/12/11	DYER ISLAND	2.86	NO		39
F659		P4	2007-11-02	DYER ISLAND	1.94	3	DIED	2007/12/05			NO	MALARIA	33
F660	A13120	P3	2007-11-02	DYER ISLAND	1.48	2	RELEASE	2007/12/19	DYER ISLAND	2.84	NO		47
F661		P2	2007-11-02	DYER ISLAND	0.92	2	RELEASE	2008/01/03	DYER ISLAND	2.76	NO		62
F662	A12517	P3	2007-11-02	DYER ISLAND	1.04	2	DIED	2008/01/17			NO	MALARIA	76
F663	F0047	P4	2007-11-02	DYER ISLAND	1.7	2	RELEASE	2007/12/19	DYER ISLAND	2.7	YES		47
F664		P2	2007-11-02	DYER ISLAND	0.84	2	RELEASE	2007/12/28	DYER ISLAND	3.08	NO		56
F665	A13130	P3	2007-11-02	DYER ISLAND	1.12	3	RELEASE	2008/02/27	ROBBEN ISLAND	2.58	YES		117
F666	F0044	P4	2007-11-02	DYER ISLAND	1.66	3	RELEASE	2008/02/05	ROBBEN ISLAND	2.7	NO		95
F667	A12530	P3	2007-11-02	DYER ISLAND	1.48	2	RELEASE	2007/12/11	DYER ISLAND	2.94	NO		39
F668	A12547	P4	2007-11-02	DYER ISLAND	1.7	3	RELEASE	2007/12/11	DYER ISLAND	2.68	NO		39
F669	A12591	P4	2007-11-02	DYER ISLAND	1.66	3	RELEASE	2007/12/19	DYER ISLAND	2.94	NO		47
F670		P3	2007-11-02	DYER ISLAND	1.96	3	DIED	2007/12/17			YES	MALARIA	45
F671		P3	2007-11-02	DYER ISLAND	1.36	2	DIED	2007/12/19			YES	DIED DURING TRANSPORT	47
F672	A12561	P4	2007-11-02	DYER ISLAND	1.92	3	RELEASE	2007/12/05	DYER ISLAND	2.8	NO		33
F673	A12574	P4	2007-11-02	DYER ISLAND	2.22	3	RELEASE	2007/12/05	DYER ISLAND	2.78	NO		33
F674		P3	2007-11-02	DYER ISLAND	1.06	2	DIED	2007/11/29			NO	AIRSACCULITIS AND PNEUMONIA	27
F675	A12563	P4	2007-11-02	DYER ISLAND	1.58	3	RELEASE	2007/12/05	DYER ISLAND	3.2	NO		33
F676	A12583	P4	2007-11-02	DYER ISLAND	2.32	3	RELEASE	2007/12/05	DYER ISLAND	2.9	NO		33
F677		P3	2007-11-02	DYER ISLAND	1.56	3	RELEASE	2007/12/19	DYER ISLAND	2.7	NO		47
F678		P4	2007-11-02	DYER ISLAND	2.46	3	RELEASE	2007/11/29	ROBBEN ISLAND	2.82	NO		27
F679	A12599	P3	2007-11-02	DYER ISLAND	1.86	3	RELEASE	2007/12/11	DYER ISLAND	2.94	YES		39
F680	A12549	P4	2007-11-02	DYER ISLAND	1.88	3	DIED	2008/02/10			YES	AIRSACCULITIS AND PNEUMONIA	100
F681	A13131	P3	2007-11-02	DYER ISLAND	1.5	3	RELEASE	2007/12/11	DYER ISLAND	2.86	NO		39
F682	A13146	P4	2007-11-02	DYER ISLAND	1.94	3	RELEASE	2007/12/11	DYER ISLAND	2.66	NO		39
F683		P4	2007-11-02	DYER ISLAND	2.22	3	RELEASE	2007/11/29	ROBBEN ISLAND	3.26	NO		27
F684	A12592	P4	2007-11-02	DYER ISLAND	2.26	3	RELEASE	2007/12/19	DYER ISLAND	3.14	NO		47
F685		P4	2007-11-02	DYER ISLAND	1.58	3	RELEASE	2007/11/29	ROBBEN ISLAND	2.76	NO		27
F686	A13147	P4	2007-11-02	DYER ISLAND	1.54	3	RELEASE	2007/12/11	DYER ISLAND	2.66	NO		39
F687		P4	2007-11-02	DYER ISLAND	2.1	3	RELEASE	2007/11/29	ROBBEN ISLAND	2.96	NO		27
F688	A13124	P4	2007-11-03	DYER ISLAND	1.72	3	RELEASE	2008/01/03	DYER ISLAND	3.44	YES		61
F689		BLUE	2007-11-03	DYER ISLAND	1.72	3	DIED	2008/01/05			YES	MALARIA	63
F690	A12572	BLUE	2007-11-03	DYER ISLAND	1.86	3	RELEASE	2007/12/05	DYER ISLAND	2.5	NO		32
F691		P3	2007-11-03	DYER ISLAND	1.38	2	RELEASE	2008/01/03	DYER ISLAND	3.1	NO		61
F692	R3852	BLUE	2007-11-03	DYER ISLAND	2.18	3	RELEASE	2007/11/29	ROBBEN ISLAND	2.98	NO		26
F693	A12521	P4	2007-11-03	DYER ISLAND	2.24	3	RELEASE	2007/12/11	DYER ISLAND	3.18	NO		38
F694		BLUE	2007-11-03	DYER ISLAND	1.88	3	RELEASE	2007/11/29	ROBBEN ISLAND	2.64	NO		26
F695		P2	2007-11-03	DYER ISLAND	0.56	2	RELEASE	2008/02/12	ROBBEN ISLAND	3.9	NO		101
F696		BLUE	2007-11-03	DYER ISLAND	2.1	3	RELEASE	2007/11/29	ROBBEN ISLAND	2.84	NO		26
F697	A12595	P4	2007-11-03	DYER ISLAND	1.76	3	RELEASE	2007/12/11	DYER ISLAND	3.06	NO		38
F698		P2	2007-11-03	DYER ISLAND	0.795	2	RELEASE	2007/12/28	DYER ISLAND	2.82	NO		55
F699		P2	2007-11-03	DYER ISLAND	0.6	2	DIED	2007/11/26			NO	AIRSACCULITIS AND PNEUMONIA	23
F701	F0054	P3	2007-11-03	DYER ISLAND	1.18	2	RELEASE	2007/12/19	DYER ISLAND	2.74	NO		46
F702		P4	2007-11-03	DYER ISLAND	1.82	3	RELEASE	2007/12/04	ROBBEN ISLAND	2.96	NO		31
F703		P2	2007-11-03	DYER ISLAND	0.98	2	RELEASE	2008/02/05	ROBBEN ISLAND	3.5	NO		94
F704	A13133	BLUE	2007-11-03	DYER ISLAND	1.48	3	RELEASE	2007/12/11	DYER ISLAND	2.74	NO		38
F705	A12509	P3	2007-11-03	DYER ISLAND	1.14	2	RELEASE	2007/12/11	DYER ISLAND	2.58	NO		38
F706		P2	2007-11-03	DYER ISLAND	1.04	2	DIED	2008/01/23			NO	AIRSACCULITIS AND PNEUMONIA	81
F707		P4	2007-11-03	DYER ISLAND	2.12	3	RELEASE	2007/11/29	ROBBEN ISLAND	2.6	NO		26
F708	A12524	BLUE	2007-11-03	DYER ISLAND	1.56	3	RELEASE	2007/12/11	DYER ISLAND	2.58	NO		38
F709		P2	2007-11-03	DYER ISLAND	1.04	2	RELEASE	2008/02/05	ROBBEN ISLAND	3	NO		94
F710	F0086	P2	2007-11-03	DYER ISLAND	1.06	2	RELEASE	2007/12/28	DYER ISLAND	3.1	NO		55
F711	A12531	P4	2007-11-03	DYER ISLAND	2.06	3	RELEASE	2007/12/11	DYER ISLAND	2.82	NO		38
F712		BLUE	2007-11-03	DYER ISLAND	1.5	3	RELEASE	2007/11/29	ROBBEN ISLAND	2.98	NO		26
F713	F0052	P2	2007-11-03	DYER ISLAND	1.04	2	RELEASE	2007/12/19	DYER ISLAND	2.5	NO		46
F714		P4	2007-11-03	DYER ISLAND	2.22	3	RELEASE	2007/11/29	ROBBEN ISLAND	3.14	NO		26
F715		P3	2007-11-03	DYER ISLAND	1.84	3	DIED	2007/12/19			NO	DIED DURING TRANSPORT	46
F716		P2	2007-11-03	DYER ISLAND	1.04	2	RELEASE	2008/02/27	ROBBEN ISLAND	3.04	NO		116
F717		P3	2007-11-03	DYER ISLAND	1.24	2	DIED	2007/12/16			YES	MALARIA	43
F718		P4	2007-11-03	DYER ISLAND	1.76	3	RELEASE	2007/12/04	ROBBEN ISLAND	2.66	NO		31
F719		P4	2007-11-03	DYER ISLAND	1.5	3	RELEASE	2008/02/27	ROBBEN ISLAND	2.84	YES		116
F720	A12539	P3	2007-11-03	DYER ISLAND	1.34	2	RELEASE	2007/12/11	DYER ISLAND	2.64	NO		38
F721	A13150	P3	2007-11-03	DYER ISLAND	1.64	3	RELEASE	2007/12/19	DYER ISLAND	3.26	NO		46
F722	A13136	P4	2007-11-03	DYER ISLAND	1.78	3	RELEASE	2007/12/11	DYER ISLAND	2.9	NO		38
F723		P2	2007-11-03	DYER ISLAND	1.02	2	RELEASE	2007/12/28	DYER ISLAND	2.6	NO		55
F724		P2	2007-11-03	DYER ISLAND	1	2	DIED	2008/01/22			YES	AIRSACCULITIS AND PNEUMONIA	80
F725		P3	2007-11-03	DYER ISLAND	2.2	3	RELEASE	2007/12/04	ROBBEN ISLAND	2.9	NO		31
F726	A12590	P3	2007-11-03	DYER ISLAND	1.9	3	RELEASE	2007/12/05	DYER ISLAND	2.58	NO		32
F727	A13129	P3	2007-11-03	DYER ISLAND	1.76	3	RELEASE	2007/12/19	DYER ISLAND	2.7	NO		46
F728	A13126	P3	2007-11-03	DYER ISLAND	1.3	3	RELEASE	2007/12/19	DYER ISLAND	2.44	NO		46
F729		P3	2007-11-03	DYER ISLAND	1.62	3	RELEASE	2007/12/28	DYER ISLAND	2.88	NO		55
F730	A12582	P4	2007-11-03	DYER ISLAND	1.94	3	RELEASE	2007/12/05	DYER ISLAND	2.56	NO		32
F731		P3	2007-11-03	DYER ISLAND	1.32	2	DIED	2008/03/06			YES	MALARIA	124
F732		P4	2007-11-03	DYER ISLAND	2.02	3	RELEASE	2007/11/29	ROBBEN ISLAND	2.96	NO		26
F733	F0049	P3	2007-11-03	DYER ISLAND	2.42	3	RELEASE	2007/12/19	DYER ISLAND	3.32	YES		46
F734	A13116	P4	2007-11-03	DYER ISLAND	1.74	3	RELEASE	2007/12/11	DYER ISLAND	2.66	NO		38
F735	A12508	P4	2007-11-03	DYER ISLAND	1.9	3	RELEASE	2007/12/11	DYER ISLAND	2.92	NO		38
F736	A12546	P2	2007-11-03	DYER ISLAND	1.36	3	RELEASE	2007/12/11	DYER ISLAND	2.48	NO		38
F737		P4	2007-11-03	DYER ISLAND	1.72	3	DIED	2007/12/10			YES	MALARIA	37
F738	A12554	P3	2007-11-03	DYER ISLAND	1.9	3	RELEASE	2007/12/05	DYER ISLAND	3.04	NO		32
F739		P4	2007-11-03	DYER ISLAND	1.64	3	RELEASE	2007/12/19	DYER ISLAND	2.62	NO		46
F740		P4	2007-11-03	DYER ISLAND	2.12	3	RELEASE	2007/11/29	ROBBEN ISLAND	3	NO		26
F741	A12538	P3	2007-11-03	DYER ISLAND	1.46	3	RELEASE	2007/12/11	DYER ISLAND	2.76	NO		38
F742	A12594	P3	2007-11-03	DYER ISLAND	1.34	2	RELEASE	2007/12/11	DYER ISLAND	2.6	NO		38
F743	A13128	P3	2007-11-03	DYER ISLAND	1.42	2	RELEASE	2007/12/19	DYER ISLAND	2.36	NO		46
F744	A12556	P3	2007-11-03	DYER ISLAND	2	3	RELEASE	2007/12/05	DYER ISLAND	2.68	NO		32
F745		P3	2007-11-03	DYER ISLAND	1.14	2	RELEASE	2008/02/27	ROBBEN ISLAND	3.24	NO		116
F746		P3	2007-11-03	DYER ISLAND	1.2	2	DIED	2007/12/29			YES	MALARIA	56
F747		P4	2007-11-03	DYER ISLAND	1.94	3	DIED	2007/12/12			NO	AIRSACCULITIS AND PNEUMONIA	39
F748		P3	2007-11-03	DYER ISLAND	1.22	3	DIED	2007/11/13			NO	WEAK, EMACIATED CHICK	10
F749		P4	2007-11-03	DYER ISLAND	2.02	3	RELEASE	2007/11/29	ROBBEN ISLAND	3.1	NO		26
F750	A12540	P3	2007-11-03	DYER ISLAND	1.08	2	RELEASE	2007/12/11	DYER ISLAND	2.76	NO		38
F756		P3	2007-11-12	DYER ISLAND	1.64	2	DIED	2007/12/03			NO	WEAK, EMACIATED CHICK	21
F757		P2	2007-11-12	DYER ISLAND	0.92	2	DIED	2008/02/13			NO	UNDETERMINED	93
F758		P2	2007-11-12	DYER ISLAND	1	2	RELEASE	2008/02/27	ROBBEN ISLAND	3.28	NO		107
F759	F0050	BLUE	2007-11-12	DYER ISLAND	3.12	2	RELEASE	2007/12/28	DYER ISLAND	3.12	NO		46
F760		P2	2007-11-12	DYER ISLAND	1.1	2	RELEASE	2008/01/03	DYER ISLAND	3.1	NO		52
F761		P2	2007-11-12	DYER ISLAND	1.42	2	RELEASE	2008/01/03	DYER ISLAND	1.42	NO		52
F762	A13138	P4	2007-11-12	DYER ISLAND	1.94	2	RELEASE	2007/12/28	DYER ISLAND	3.5	NO		46
F763		P2	2007-11-12	DYER ISLAND	1	2	DIED	2008/01/07			NO	MALARIA	56
F764	A12513	P3	2007-11-12	DYER ISLAND	1.62	2	RELEASE	2007/12/11	DYER ISLAND	2.88	NO		29
F765		P2	2007-11-12	DYER ISLAND	1.36	2	RELEASE	2008/02/05	ROBBEN ISLAND	2.7	YES		85
F766	F0037	P2	2007-11-12	DYER ISLAND	1.22	2	RELEASE	2008/01/03	DYER ISLAND	2.96	NO		52
F767	A12526	P4	2007-11-12	DYER ISLAND	2.08	2	DIED	2007/12/17			YES	MALARIA	35
F768		P2	2007-11-12	DYER ISLAND	1.02	2	DIED	2008/03/06			YES	MALARIA	115
F769	F0079	P4	2007-11-12	DYER ISLAND	1.76	2	RELEASE	2007/12/19	DYER ISLAND	2.46	NO		37
F770		P2	2007-11-12	DYER ISLAND	1.06	2	RELEASE	2007/12/28	DYER ISLAND	2.88	NO		46
F771		P4	2007-11-12	DYER ISLAND	1.66	2	DIED	2008/02/16			YES	TUBED DOWN TRACHEA	96
F772		P2	2007-11-12	DYER ISLAND	0.96	2	RELEASE	2008/01/03	DYER ISLAND	3.4	NO		52
F773		P2	2007-11-12	DYER ISLAND	0.86	2	RELEASE	2008/01/03	DYER ISLAND	2.66	NO		52
F774	A13104	P4	2007-11-12	DYER ISLAND	1.98	2	RELEASE	2007/12/11	DYER ISLAND	2.84	NO		29
F775		P2	2007-11-12	DYER ISLAND	0.92	2	RELEASE	2008/01/03	DYER ISLAND	3.24	NO		52
F776		P2	2007-11-12	DYER ISLAND	0.86	2	DIED	2008/02/11			YES	MALARIA	91
F777		P4	2007-11-12	DYER ISLAND	1.92	2	RELEASE	2007/12/28	DYER ISLAND	3.08	NO		46
F778		P3	2007-11-12	DYER ISLAND	1.44	2	RELEASE	2008/01/09	ROBBEN ISLAND	2.7	NO		58
F779		P2	2007-11-12	DYER ISLAND	0.92	2	RELEASE	2008/02/12	ROBBEN ISLAND	3.48	YES		92
F780		P2	2007-11-12	DYER ISLAND	0.571	2	RELEASE	2008/02/27	ROBBEN ISLAND	3.3	NO		107
F781		P3	2007-11-12	DYER ISLAND	1.28	2	RELEASE	2007/12/28	DYER ISLAND	3.02	NO		46
F782		P2	2007-11-12	DYER ISLAND	0.92	2	RELEASE	2008/02/12	ROBBEN ISLAND	2.76	YES		92
F783		P1	2007-11-12	DYER ISLAND	0.41	2	DIED	2007/12/01			NO	WEAK, EMACIATED CHICK	19
F786		P3	2007-11-17	DYER ISLAND	1.02	2	DIED	2008/01/22			YES	AIRSACCULITIS AND PNEUMONIA	66
F787		P3	2007-11-17	DYER ISLAND	1.06	2	DIED	2008/01/22			YES	AIRSACCULITIS AND PNEUMONIA	66
F788		P3	2007-11-17	DYER ISLAND	0.68	2	DIED	2007-12-01			YES	UNDETERMINED	14
F789		P2	2007-11-17	DYER ISLAND	0.68	2	DIED	2008/01/14			YES	MALARIA	58
F790		P3	2007-11-17	DYER ISLAND	1.3	2	RELEASE	2007/12/28	DYER ISLAND	2.92	NO		41
F791		P3	2007-11-17	DYER ISLAND	1.22	2	DIED	2008/01/09			YES	MALARIA	53
F792		BLUE	2007-11-17	DYER ISLAND	1.56	2	DIED	2007/12/14			YES	MALARIA	27
F793		P4	2007-11-17	DYER ISLAND	1.8	3	DIED	2007/11/23			NO	UNDETERMINED	6
F794		P3	2007-11-17	DYER ISLAND	1.52	3	DIED	2007/11/23			NO	WEAK, EMACIATED CHICK	6
F796		P3	2007-11-21	DYER ISLAND	1.8	2	RELEASE	2007/12/28	DYER ISLAND	3.16	NO		37
F797		P3	2007-11-21	DYER ISLAND	1.5	2	DIED	2008/01/01			NO	MALARIA	41
F798		P3	2007-11-21	DYER ISLAND	1.6	2	RELEASE	2008/01/09	ROBBEN ISLAND	3.44	NO		49
F799		P4	2007-11-21	DYER ISLAND	1.6	2	RELEASE	2007/12/28	DYER ISLAND	2.94	NO		37
F800		P3	2007-11-21	DYER ISLAND	1.46	2	RELEASE	2008/01/03	DYER ISLAND	3.16	NO		43
F801		P4	2007-11-21	BETTY'S BAY	2.04	2	RELEASE	2008/01/03	DYER ISLAND	3	YES		43
F802		P4	2007-11-21	BETTY'S BAY	1.82	2	DIED	2008/01/19			YES	MALARIA	59
F803		P4	2007-11-21	BETTY'S BAY	1.82	2	RELEASE	2008/02/12	ROBBEN ISLAND	3.24	YES		83
F804		BLUE	2007-11-21	BETTY'S BAY	2	3	RELEASE	2008/02/05	ROBBEN ISLAND	2.8	NO		76
F805	A12525	BLUE	2007-11-21	BETTY'S BAY	2.4	3	RELEASE	2007/12/11	DYER ISLAND	2.78	NO		20
F806		BLUE	2007-11-21	BETTY'S BAY	1.92	3	DIED	2008/02/05			YES	AIRSACCULITIS AND PNEUMONIA	76
F807		BLUE	2007-11-21	BETTY'S BAY	1.72	3	RELEASE	2008/02/05	ROBBEN ISLAND	3.2	YES		76
F808		P4	2007-11-21	BETTY'S BAY	1.46	2	DIED	2008/02/26			YES	MALARIA	97
F809	F0041	P4	2007-11-21	BETTY'S BAY	1.88	2	RELEASE	2008/01/03	DYER ISLAND	1.88	NO		43
F810		P4	2007-11-21	BETTY'S BAY	1.66	2	DIED	2007/12/19			NO	ENTERITIS	28
F811		P4	2007-11-21	BETTY'S BAY	1.94	2	RELEASE	2008/02/12	ROBBEN ISLAND	3.42	NO		83
F812		P4	2007-11-21	BETTY'S BAY	1.55	2	DIED	2008/01/12			NO	MULTIPLE ORGAN INFECTION	52
F813		P4	2007-11-21	BETTY'S BAY	1.34	2	RELEASE	2008/01/29	ROBBEN ISLAND	3.26	YES		69
F814		P4	2007-11-21	BETTY'S BAY	1.74	2	DIED	2008/02/05			YES	AIRSACCULITIS AND PNEUMONIA	76
F819		P3	2007-11-23	DYER ISLAND	0.978	1	DIED	2008/02/23			YES	MALARIA	92
F820	A13115	P4	2007-11-24	ROBBEN ISLAND	2	3	RELEASE	2007/12/19	DYER ISLAND	2.88	NO		25
F821		P4	2007-11-24	ROBBEN ISLAND	1.18	2	RELEASE	2007/12/28	DYER ISLAND	3.06	NO		34
F822		P4	2007-11-24	ROBBEN ISLAND	0.92	2	DIED	2007/11/28			NO	AIRSACCULITIS AND PNEUMONIA	4
F823		P3	2007-11-24	ROBBEN ISLAND	2.12	3	DIED	2008/01/31			YES	MALARIA	68
F824	A12542	P3	2007-11-24	ROBBEN ISLAND	2.36	3	RELEASE	2007/12/11	DYER ISLAND	2.6	NO		17
F825		P4	2007-11-24	ROBBEN ISLAND	1.56	2	DIED	2008/01/08			NO	MALARIA	45
F826		P4	2007-11-24	ROBBEN ISLAND	1.78	3	DIED	2008/01/09			YES	MALARIA	46
F831		P3	2007-11-29	DYER ISLAND	1.7	3	RELEASE	2008/03/11	ROBBEN ISLAND	2.78	YES		103
F832		P3	2007-11-29	DYER ISLAND	1.2	1	RELEASE	2008/02/05	ROBBEN ISLAND	3.24	YES		68
F833		P3	2007-11-29	DYER ISLAND	0.928	1	DIED	2007/11/30			NO	WEAK, EMACIATED CHICK	1
F834		BLUE	2007-12-01	DYER ISLAND	0.92	1	RELEASE	2008/02/12	ROBBEN ISLAND	3.28	YES		73
F837		BLUE	2007-12-04	BETTY'S BAY	2.18	4	DIED	2007/12/17			YES	MALARIA	13
F838	F0067	BLUE	2007-12-04	BETTY'S BAY	2.48	4	RELEASE	2007/12/19	DYER ISLAND	2.82	NO		15
F839		P4	2007-12-04	BETTY'S BAY	2.02	4	DIED	2007/12/30			YES	MALARIA	26
F840		BLUE	2007-12-04	BETTY'S BAY	1.76	3	RELEASE	2008/03/11	ROBBEN ISLAND	3.36	NO		98
F841		BLUE	2007-12-04	BETTY'S BAY	1.73	3	RELEASE	2008/01/29	ROBBEN ISLAND	2.96	YES		56
F842		BLUE	2007-12-04	BETTY'S BAY	1.62	3	DIED	2007/12/07			NO	AIRSACCULITIS AND PNEUMONIA	3
F843		BLUE	2007-12-04	BETTY'S BAY	2.4	4	RELEASE	2008/01/16	ROBBEN ISLAND	3.04	NO		43
F844		BLUE	2007-12-04	BETTY'S BAY	2.22	4	RELEASE	2007/12/28	DYER ISLAND	2.78	NO		24
F845		BLUE	2007-12-04	BETTY'S BAY	2.32	4	RELEASE	2007/12/28	DYER ISLAND	3.06	NO		24
F846	A13101	BLUE	2007-12-04	BETTY'S BAY	2.66	4	RELEASE	2007/12/19	DYER ISLAND	2.56	NO		15
F847		BLUE	2007-12-04	BETTY'S BAY	2	4	RELEASE	2007/12/28	DYER ISLAND	3.02	NO		24
F848	F0078	BLUE	2007-12-04	BETTY'S BAY	2.34	4	RELEASE	2007/12/19	DYER ISLAND	2.88	NO		15
F849		BLUE	2007-12-04	BETTY'S BAY	2.68	4	DIED	2008/01/23			YES	MALARIA	50
F850		BLUE	2007-12-04	BETTY'S BAY	1.34	2	RELEASE	2008/02/05	ROBBEN ISLAND	3.2	NO		63
F851		BLUE	2007-12-04	BETTY'S BAY	1.86	3	DIED	2007/12/13			YES	AIRSACCULITIS AND PNEUMONIA	9
F852		BLUE	2007-12-04	BETTY'S BAY	1.62	3	DIED	2008/01/12			NO	MALARIA	39
F853		BLUE	2007-12-04	BETTY'S BAY	2.24	4	DIED	2008/01/15			YES	MALARIA	42
F854		BLUE	2007-12-04	BETTY'S BAY	2.5	4	DIED	2007/12/25			YES	MALARIA	21
F855		BLUE	2007-12-04	BETTY'S BAY	2.18	4	DIED	2008/01/07			NO	MALARIA	34
F856		P4	2007-12-04	BETTY'S BAY	1.46	2	DIED	2008/01/08			NO	MALARIA	35
F857		BLUE	2007-12-04	BETTY'S BAY	2.2	3	DIED	2007/12/29			YES	MALARIA	25
F858		P4	2007-12-04	BETTY'S BAY	1.32	2	DIED	2008/02/22			YES	MALARIA	80
F859		P4	2007-12-04	BETTY'S BAY	2.38	3	RELEASE	2007/12/28	DYER ISLAND	3.02	NO		24
F860		P2	2007-12-04	BETTY'S BAY	0.88	2	RELEASE	2008/02/05	ROBBEN ISLAND	2.7	YES		63
F861		P4	2007-12-04	BETTY'S BAY	1.54	2	RELEASE	2008/01/29	ROBBEN ISLAND	3.36	YES		56
F862		P4	2007-12-04	BETTY'S BAY	1.88	3	RELEASE	2008/01/29	ROBBEN ISLAND	3.48	YES		56
F863		P3	2007-12-04	BETTY'S BAY	1.18	2	DIED	2007/12/20			NO	AIRSACCULITIS AND PNEUMONIA	16
F865	F0065	P4	2007-12-07	BETTY'S BAY	2.1	3	RELEASE	2008/01/03	DYER ISLAND	3.24	NO		27
F866	F0055	P4	2007-12-07	BETTY'S BAY	2.5	3	RELEASE	2008/01/03	DYER ISLAND	3.08	NO		27
F867		P4	2007-12-07	BETTY'S BAY	1.94	3	DIED	2008/01/03			NO	MALARIA	27
F871		BLUE	2007-12-09	BETTY'S BAY	1.82	3	DIED	2008/01/04			NO	MALARIA	26
